# Supplementary material for: Comparative Study of Human and Mouse Postsynaptic Proteomes Finds High Compositional Conservation and Abundance Differences for Key Synaptic Proteins
Source: PLoS One. 2012 Oct 5;7(10):e46683. doi: 10.1371/journal.pone.0046683 (PMC3465276; doi:10.1371/journal.pone.0046683)
Supplement: Table S3 — PSD Proteins Identified Only in One Species. Proteins only found in human or mouse are shown in separate sheets. For each protein several identification (ID) numbers from biological databases are given. (XLSX) [file pone.0046683.s003.xlsx]

## Sheet: Legend
Table S3. PSD Proteins Identified Only in One Species.
Proteins only found in human or mouse are shown in separate sheets. For each protein several identification (ID) numbers from biological databases are given.

## Sheet: Protein only found in human PSD
Internal ID	Appr Gene	HGNC ID	Ensembl	Entrez Gene	UP	MGI ID	Ensembl (mouse)	Present in 3 replicas
ab16moc_1596	C10orf35	HGNC:23519	ENSG00000171224	219738	Q96D05	MGI:1917144	ENSMUSG00000020083	YES
ab16moc_1558	ACO2	HGNC:118	ENSG00000100412	50	Q99798	MGI:87880	ENSMUSG00000022477	YES
ab16moc_1658	AK5	HGNC:365	ENSG00000154027	26289	Q5U622	MGI:2677491	ENSMUSG00000039058	YES
ab16moc_1712	AK1	HGNC:361	ENSG00000106992	203	Q53EY8	MGI:87977	ENSMUSG00000026817	YES
ab16moc_1563	CAP2	HGNC:20039	ENSG00000112186	10486	P40123	MGI:1914502	ENSMUSG00000021373	YES
ab16moc_1642	AHNAK	HGNC:347	ENSG00000124942	79026	Q09666	MGI:1316648	ENSMUSG00000069833	YES
ab16moc_1686	ALDH2	HGNC:404	ENSG00000111275	217	P05091	MGI:99600	ENSMUSG00000029455	YES
ab16moc_1727	ALDH7A1	HGNC:877	ENSG00000164904	501	P49419	MGI:108186	ENSMUSG00000053644	YES
ab16moc_1681	AKR1A1	HGNC:380	ENSG00000117448	10327	P14550	MGI:1929955	ENSMUSG00000028692	YES
ab16moc_1754	AKR7A2	HGNC:389	ENSG00000053371	8574	O43488	MGI:107796	ENSMUSG00000028743	YES
ab16moc_1745	SNTA1	HGNC:11167	ENSG00000101400	6640	Q13424	MGI:101772	ENSMUSG00000027488	YES
ab16moc_1660	CRYAB	HGNC:2389	ENSG00000109846	1410	P02511	MGI:88516	ENSMUSG00000032060	YES
ab16moc_1647	ANXA2	HGNC:537	ENSG00000182718	302	P07355	MGI:88246	ENSMUSG00000032231	YES
ab16moc_1663	ANXA5	HGNC:543	ENSG00000164111	308	P08758	MGI:106008	ENSMUSG00000027712	YES
ab16moc_1643	ANXA6	HGNC:544	ENSG00000197043	309	P08133	MGI:88255	ENSMUSG00000018340	YES
ab16moc_1796	APOD	HGNC:612	ENSG00000189058	347	P05090	MGI:88056	ENSMUSG00000022548	YES
ab16moc_1724	APOL2	HGNC:619	ENSG00000100336	23780	Q9BQE5	MGI:2444921	ENSMUSG00000056656	YES
ab16moc_1646	PRKDC	HGNC:9413	ENSG00000121031	5591	P78527	MGI:104779	ENSMUSG00000022672	YES
ab16moc_1574	ATL1	HGNC:11231	ENSG00000198513	51602	Q8WXF7	MGI:1921241	ENSMUSG00000021066	YES
ab16moc_1870	BAG3	HGNC:939	ENSG00000151929	9531	O95817	MGI:1352493	ENSMUSG00000030847	YES
ab16moc_1790	SNTB2	HGNC:11169	ENSG00000168807	6645	Q13425	MGI:101771	ENSMUSG00000041308	YES
ab16moc_1750	CA2	HGNC:1373	ENSG00000104267	760	P00918	MGI:88269	ENSMUSG00000027562	YES
ab16moc_1797	CST3	HGNC:2475	ENSG00000170373	1471	P01034	MGI:102519	ENSMUSG00000027447	YES
ab16moc_1873	CYBRD1	HGNC:20797	ENSG00000071967	79901	Q53TN4	MGI:2654575	ENSMUSG00000027015	YES
ab16moc_1614	DYNLRB1	HGNC:15468	ENSG00000125971	83658	Q9NP97	MGI:1914318	ENSMUSG00000047459	YES
ab16moc_1874	DYNLRB2	HGNC:15467	ENSG00000168589	83657	Q8TF09	MGI:1922715	ENSMUSG00000034467	YES
ab16moc_1675	EHD1	HGNC:3242	ENSG00000110047	10938	Q9H4M9	MGI:1341878	ENSMUSG00000024772	YES
ab16moc_1693	SH3GLB2	HGNC:10834	ENSG00000148341	56904	Q9NR46	MGI:2385131	ENSMUSG00000026860	YES
ab16moc_1687	STOM	HGNC:3383	ENSG00000148175	2040	P27105	MGI:95403	ENSMUSG00000026880	YES
ab16moc_1672	FASN	HGNC:3594	ENSG00000169710	2194	P49327	MGI:95485	ENSMUSG00000025153	YES
ab16moc_1698	FTH1	HGNC:3976	ENSG00000167996	2495	P02794	MGI:95588	ENSMUSG00000024661	YES
ab16moc_1871	BLVRB	HGNC:1063	ENSG00000090013	645	P30043	MGI:2385271	ENSMUSG00000040466	YES
ab16moc_1728	CAPG	HGNC:1474	ENSG00000042493	822	P40121	MGI:1098259	ENSMUSG00000056737	YES
ab16moc_1725	CNDP2	HGNC:24437	ENSG00000133313	55748	Q96KP4	MGI:1913304	ENSMUSG00000024644	YES
ab16moc_1722	GSTM3	HGNC:4635	ENSG00000134202	2947	P21266	MGI:106026	ENSMUSG00000004038	YES
ab16moc_1665	HSPA6	HGNC:5239	ENSG00000173110	3310	P17066	NOT_FOUND	NOT_FOUND	YES
ab16moc_1783	HSPB1	HGNC:5246	ENSG00000106211	3315	P04792	MGI:96240	ENSMUSG00000004951	YES
ab16moc_1661	HAPLN2	HGNC:17410	ENSG00000132702	60484	Q9GZV7	MGI:2137300	ENSMUSG00000004894	YES
ab16moc_1732	CSE1L	HGNC:2431	ENSG00000124207	1434	P55060	MGI:1339951	ENSMUSG00000002718	YES
ab16moc_1566	SCRIB	HGNC:30377	ENSG00000180900	23513	Q14160	MGI:2145950	ENSMUSG00000022568	YES
ab16moc_1575	LRRC47	HGNC:29207	ENSG00000130764	57470	Q8N1G4	MGI:1920196	ENSMUSG00000029028	YES
ab16moc_1743	ACP1	HGNC:122	ENSG00000143727	52	P24666	MGI:87881	ENSMUSG00000044573	YES
ab16moc_1694	ALDH6A1	HGNC:7179	ENSG00000119711	4329	Q02252	MGI:1915077	ENSMUSG00000021238	YES
ab16moc_1568	MAPRE2	HGNC:6891	ENSG00000166974	10982	Q15555	MGI:106271	ENSMUSG00000024277	YES
ab16moc_1704	GNL1	HGNC:4413	ENSG00000204590	2794	Q96CT5	MGI:95764	ENSMUSG00000024429	YES
ab16moc_1683	CRYM	HGNC:2418	ENSG00000103316	1428	Q14894	MGI:102675	ENSMUSG00000030905	YES
ab16moc_1652	FLNA	HGNC:3754	ENSG00000196924	2316	P21333	MGI:95556	ENSMUSG00000031328	YES
ab16moc_1791	NSFL1C	HGNC:15912	ENSG00000088833	55968	Q9UNZ2	MGI:3042273	ENSMUSG00000027455	YES
ab16moc_1688	OXR1	HGNC:15822	ENSG00000164830	55074	Q8N573	MGI:2179326	ENSMUSG00000022307	YES
ab16moc_1700	PIN1	HGNC:8988	ENSG00000127445	5300	Q13526	MGI:1346036	ENSMUSG00000032171	YES
ab16moc_1597	PLD3	HGNC:17158	ENSG00000105223	23646	Q8IV08	MGI:1333782	ENSMUSG00000003363	YES
ab16moc_1645	PDCD6IP	HGNC:8766	ENSG00000170248	10015	Q8WUM4	MGI:1333753	ENSMUSG00000032504	YES
ab16moc_1685	PPP1R7	HGNC:9295	ENSG00000115685	5510	Q15435	MGI:1913635	ENSMUSG00000026275	YES
ab16moc_1666	PTPN23	HGNC:14406	ENSG00000076201	25930	Q9H3S7	MGI:2144837	ENSMUSG00000036057	YES
ab16moc_1653	NPEPPS	HGNC:7900	ENSG00000141279	9520	P55786	MGI:1101358	ENSMUSG00000001441	YES
ab16moc_1667	RASAL1	HGNC:9873	ENSG00000111344	8437	O95294	MGI:1330842	ENSMUSG00000029602	YES
ab16moc_1602	ARHGDIA	HGNC:678	ENSG00000215642	396	P52565	MGI:2178103	ENSMUSG00000025132	YES
ab16moc_1677	SCRN1	HGNC:22192	ENSG00000136193	9805	Q12765	MGI:1917188	ENSMUSG00000019124	YES
ab16moc_1735	SRI	HGNC:11292	ENSG00000075142	6717	P30626	MGI:98419	ENSMUSG00000003161	YES
ab16moc_1604	SNX4	HGNC:11175	ENSG00000114520	8723	O95219	MGI:1916400	ENSMUSG00000022808	YES
ab16moc_1720	STIP1	HGNC:11387	ENSG00000168439	10963	P31948	MGI:109130	ENSMUSG00000024966	YES
ab16moc_1801	PEBP1	HGNC:8630	ENSG00000089220	5037	P30086	MGI:1344408	ENSMUSG00000032959	YES
ab16moc_1557	PGK1	HGNC:8896	ENSG00000102144	5230	P00558	MGI:97555	ENSMUSG00000062070	YES
ab16moc_1654	PYGB	HGNC:9723	ENSG00000100994	5834	P11216	MGI:97828	ENSMUSG00000033059	YES
ab16moc_1746	PCMT1	HGNC:8728	ENSG00000120265	5110	Q5VYC1	MGI:97502	ENSMUSG00000019795	YES
ab16moc_1726	ATIC	HGNC:794	ENSG00000138363	471	P31939	MGI:1351352	ENSMUSG00000026192	YES
ab16moc_1562	AARS	HGNC:20	ENSG00000090861	16	P49588	MGI:2384560	ENSMUSG00000031960	YES
ab16moc_1676	GDI2	HGNC:4227	ENSG00000057608	2665	P50395	MGI:99845	ENSMUSG00000021218	YES
ab16moc_1802	PGD	HGNC:8891	ENSG00000142657	5226	P52209	MGI:97553	ENSMUSG00000028961	YES
ab16moc_1736	IDH2	HGNC:5383	ENSG00000182054	3418	P48735	MGI:96414	ENSMUSG00000030541	YES
ab16moc_1719	GOT1	HGNC:4432	ENSG00000120053	2805	P17174	MGI:95791	ENSMUSG00000025190	YES
ab16moc_60b	ACTB	HGNC:132	ENSG00000075624	60	P60709	MGI:87904	ENSMUSG00000029580	YES
ab16moc_1586	FAM49A	HGNC:25373	ENSG00000197872	81553	Q9H0Q0	MGI:1261783	ENSMUSG00000020589	YES
ab16moc_1757	CACYBP	HGNC:30423	ENSG00000116161	27101	Q9HB71	MGI:1270839	ENSMUSG00000014226	YES
ab16moc_1595	TFAM	HGNC:11741	ENSG00000108064	7019	Q00059	MGI:107810	ENSMUSG00000003923	YES
ab16moc_1701	PBXIP1	HGNC:21199	ENSG00000163346	57326	Q96AQ6	MGI:2441670	ENSMUSG00000042613	YES
ab16moc_1696	PEA15	HGNC:8822	ENSG00000162734	8682	Q5JW81	MGI:104799	ENSMUSG00000013698	YES
ab16moc_1584	QDPR	HGNC:9752	ENSG00000151552	5860	P09417	MGI:97836	ENSMUSG00000015806	YES
ab16moc_1756	LIMCH1	HGNC:29191	ENSG00000064042	22998	Q5CZB1	MGI:1924819	ENSMUSG00000037736	YES
ab16moc_1747	IRGQ	HGNC:24868	ENSG00000167378	126298	Q8WZA9	MGI:2667176	ENSMUSG00000041037	YES
ab16moc_1561	TLN1	HGNC:11845	ENSG00000137076	7094	Q9Y490	MGI:1099832	ENSMUSG00000028465	YES
ab16moc_1572	NDUFB7	HGNC:7702	ENSG00000099795	4713	P17568	MGI:1914166	ENSMUSG00000033938	YES
ab16moc_1758	DARS	HGNC:2678	ENSG00000115866	1615	P14868	MGI:2442544	ENSMUSG00000026356	YES
ab16moc_1560	EPB41	HGNC:3377	ENSG00000159023	2035	P11171	MGI:95401	ENSMUSG00000028906	YES
ab16moc_1651	LRPPRC	HGNC:15714	ENSG00000138095	10128	P42704	MGI:1919666	ENSMUSG00000024120	YES
ab16moc_1607	C1QC	HGNC:1245	ENSG00000159189	714	P02747	MGI:88225	ENSMUSG00000036896	YES
ab16moc_1570	EIF4A2	HGNC:3284	ENSG00000156976	1974	Q14240	MGI:106906	ENSMUSG00000022884	YES
ab16moc_1567	MAPK3	HGNC:6877	ENSG00000102882	5595	P27361	MGI:1346859	ENSMUSG00000063065	YES
ab16moc_1585	RAB13	HGNC:9762	ENSG00000143545	5872	P51153	MGI:1927232	ENSMUSG00000027935	YES
ab16moc_1875	RAB5B	HGNC:9784	ENSG00000111540	5869	P61020	MGI:105938	ENSMUSG00000000711	YES
ab16moc_1649	SLC25A6	HGNC:10992	ENSG00000169100	293	P12236	MGI:1914832	ENSMUSG00000045100	YES
ab16moc_1689	TRIM2	HGNC:15974	ENSG00000109654	23321	Q9C040	MGI:1933163	ENSMUSG00000027993	YES
ab16moc_1644	KIF21A	HGNC:19349	ENSG00000139116	55605	Q7Z4S6	MGI:109188	ENSMUSG00000022629	YES
ab16moc_1670	ANKFY1	HGNC:20763	ENSG00000185722	51479	Q9P2R3	MGI:1337008	ENSMUSG00000020790	YES
ab16moc_1872	CBR3	HGNC:1549	ENSG00000159231	874	O75828	MGI:1309992	ENSMUSG00000022947	YES
ab16moc_1717	CAMKK1	HGNC:1469	ENSG00000004660	84254	Q8N5S9	MGI:1891766	ENSMUSG00000020785	YES
ab16moc_1695	KBTBD11	HGNC:29104	ENSG00000176595	9920	O94819	MGI:1922151	ENSMUSG00000055675	YES
ab16moc_1659	PTK2B	HGNC:9612	ENSG00000120899	2185	Q14289	MGI:104908	ENSMUSG00000059456	YES
ab16moc_1718	OXCT1	HGNC:8527	ENSG00000083720	5019	P55809	MGI:1914291	ENSMUSG00000022186	YES
ab16moc_1603	STXBP3	HGNC:11446	ENSG00000116266	6814	O00186	MGI:107362	ENSMUSG00000027882	YES
ab16moc_1657	TNC	HGNC:5318	ENSG00000041982	3371	P24821	MGI:101922	ENSMUSG00000028364	YES
ab16moc_1752	TXNL1	HGNC:12436	ENSG00000091164	9352	O43396	MGI:1860078	ENSMUSG00000024583	YES
ab16moc_1629	TPM4	HGNC:12013	ENSG00000167460	7171	P67936	MGI:2449202	ENSMUSG00000031799	YES
ab16moc_1751	TBCB	HGNC:1989	ENSG00000105254	1155	Q99426	MGI:1913661	ENSMUSG00000006095	YES
ab16moc_1702	KIAA0528	HGNC:29062	ENSG00000111731	9847	Q17RY7	MGI:1921991	ENSMUSG00000030279	YES
ab16moc_1648	VCL	HGNC:12665	ENSG00000035403	7414	P18206	MGI:98927	ENSMUSG00000021823	YES
ab16moc_1714	EPPK1	HGNC:15577	NOT_FOUND	83481	P58107	MGI:2386306	NOT_FOUND	YES
ab16moc_1699	CEP170P1	HGNC:28364	ENSG00000154608	645455	Q5SW79	NOT_FOUND	NOT_FOUND	YES
ab16moc_1721	ESYT1	HGNC:29534	ENSG00000139641	23344	Q9BSJ8	MGI:1344426	ENSMUSG00000025366	YES
ab16moc_465b	HSPA1B	HGNC:5233	ENSG00000204388	3304	P08107	MGI:99517	ENSMUSG00000067284	YES
ab16moc_1638	VPS8	HGNC:29122	ENSG00000156931	23355	Q8N3P4	MGI:2146407	ENSMUSG00000033653
ab16moc_1787	KIAA1468	HGNC:29289	ENSG00000134444	57614	Q9P260	MGI:1922832	ENSMUSG00000026319
ab16moc_1789	SVIP	HGNC:25238	ENSG00000198168	258010	Q8NHG7	MGI:1922994	ENSMUSG00000074093
ab16moc_1809	NT5C1B	HGNC:17818	ENSG00000185013	93034	Q9HBH5	MGI:1918131	ENSMUSG00000020622
ab16moc_1878	CMC1	HGNC:28783	ENSG00000187118	152100	Q68DJ7	MGI:1915149	ENSMUSG00000039163
ab16moc_1987	EDARADD	HGNC:14341	ENSG00000186197	128178	Q86TP5	MGI:1931001	ENSMUSG00000039309
ab16moc_1988	KIAA1033	HGNC:29174	ENSG00000136051	23325	Q2M389	MGI:2441787	ENSMUSG00000034560
ab16moc_1849	FAM171A1	HGNC:23522	ENSG00000148468	221061	Q5VUB5	MGI:2442917	ENSMUSG00000050530
ab16moc_1899	C2orf72	HGNC:27418	ENSG00000204128	257407	A6NCS6	MGI:1920042	ENSMUSG00000026227
ab16moc_1929	PLCD1	HGNC:9060	ENSG00000187091	5333	P51178	MGI:97614	ENSMUSG00000010660
ab16moc_1678	PLCD3	HGNC:9061	ENSG00000161714	113026	Q8N3E9	MGI:107451	ENSMUSG00000020937
ab16moc_1733	PLCG1	HGNC:9065	ENSG00000124181	5335	P19174	MGI:97615	ENSMUSG00000016933
ab16moc_1606	PSMD11	HGNC:9556	ENSG00000108671	5717	O00231	MGI:1916327	ENSMUSG00000017428
ab16moc_1628	ACAA1	HGNC:82	ENSG00000060971	30	P09110	MGI:2148491	ENSMUSG00000036138
ab16moc_1855	ACACA	HGNC:84	ENSG00000132142	31	Q13085	MGI:108451	ENSMUSG00000020532
ab16moc_1813	MTSS1L	HGNC:25094	ENSG00000132613	NOT_FOUND	Q765P7	MGI:3039591	ENSMUSG00000033763
ab16moc_1935	SCD5	HGNC:21088	ENSG00000145284	79966	Q86SK9	NOT_FOUND	NOT_FOUND
ab16moc_1978	ACYP2	HGNC:180	ENSG00000170634	98	P14621	MGI:1922822	ENSMUSG00000060923
ab16moc_1662	AP1G1	HGNC:555	NOT_FOUND	164	O43747	MGI:101919	ENSMUSG00000078143
ab16moc_1830	AP3B1	HGNC:566	ENSG00000132842	8546	O00203	MGI:1333879	ENSMUSG00000021686
ab16moc_1792	AK3	HGNC:17376	ENSG00000147853	50808	Q9UIJ7	MGI:1860835	ENSMUSG00000024782
ab16moc_1968	ALDH16A1	HGNC:28114	ENSG00000161618	126133	Q86YF0	MGI:1916998	ENSMUSG00000007833
ab16moc_1674	ALDH1L1	HGNC:3978	ENSG00000144908	10840	O75891	MGI:1340024	ENSMUSG00000030088
ab16moc_1707	ALDH4A1	HGNC:406	ENSG00000159423	8659	P30038	MGI:2443883	ENSMUSG00000028737
ab16moc_1937	AKR1C1	HGNC:384	ENSG00000187134	1645	Q04828	MGI:1933427	ENSMUSG00000021210
ab16moc_1938	AKR1C2	HGNC:385	ENSG00000151632	1646	P52895	NOT_FOUND	NOT_FOUND
ab16moc_1977	AASDHPPT	HGNC:14235	ENSG00000149313	60496	Q9NRN7	MGI:1914868	ENSMUSG00000025894
ab16moc_1559	SLC4A1	HGNC:11027	ENSG00000004939	6521	P02730	MGI:109393	ENSMUSG00000006574
ab16moc_1655	ANXA1	HGNC:533	ENSG00000135046	301	P04083	MGI:96819	ENSMUSG00000024659
ab16moc_1749	ANXA11	HGNC:535	ENSG00000122359	311	P50995	MGI:108481	ENSMUSG00000021866
ab16moc_1764	ANXA7	HGNC:545	ENSG00000138279	310	P20073	MGI:88031	ENSMUSG00000021814
ab16moc_1910	AQP1	HGNC:633	ENSG00000106125	358	P29972	MGI:103201	ENSMUSG00000004655
ab16moc_1918	FH	HGNC:3700	ENSG00000091483	2271	P07954	MGI:95530	ENSMUSG00000026526
ab16moc_1930	CAD	HGNC:1424	ENSG00000084774	790	P27708	MGI:1916969	ENSMUSG00000013629
ab16moc_1879	ATL2	HGNC:24047	ENSG00000119787	64225	Q8NHH9	MGI:1929492	ENSMUSG00000059811
ab16moc_1846	ABCD1	HGNC:61	ENSG00000214330	215	P33897	MGI:1349215	ENSMUSG00000031378
ab16moc_1639	ABCF3	HGNC:72	ENSG00000161204	55324	Q9NUQ8	MGI:1351656	ENSMUSG00000003234
ab16moc_1824	SNTB1	HGNC:11168	ENSG00000172164	6641	Q13884	MGI:101781	ENSMUSG00000060429
ab16moc_1946	COASY	HGNC:29932	ENSG00000068120	80347	Q13057	MGI:1918993	ENSMUSG00000001755
ab16moc_1770	ARFGEF2	HGNC:15853	ENSG00000124198	10564	Q9Y6D5	MGI:2139354	ENSMUSG00000074582
ab16moc_1920	PDE1A	HGNC:8774	ENSG00000115252	5136	P54750	MGI:1201792	ENSMUSG00000059173
ab16moc_1931	CAPN1	HGNC:1476	ENSG00000014216	823	P07384	MGI:88263	ENSMUSG00000024942
ab16moc_2001	PDE8A	HGNC:8793	ENSG00000073417	5151	O60658	MGI:1277116	ENSMUSG00000025584
ab16moc_1969	CA1	HGNC:1368	ENSG00000133742	759	P00915	MGI:88268	ENSMUSG00000027556
ab16moc_1671	CRAT	HGNC:2342	ENSG00000095321	1384	P43155	MGI:109501	ENSMUSG00000026853
ab16moc_1637	CPT1A	HGNC:2328	ENSG00000110090	1374	P50416	MGI:1098296	ENSMUSG00000024900
ab16moc_1853	CD59	HGNC:1689	ENSG00000085063	966	P13987	MGI:1888996	ENSMUSG00000068686
ab16moc_1893	CD9	HGNC:1709	ENSG00000010278	928	P21926	MGI:88348	ENSMUSG00000030342
ab16moc_1588	CDC42EP4	HGNC:17147	ENSG00000179604	23580	Q9H3Q1	MGI:1929760	ENSMUSG00000041598
ab16moc_1939	AP1M1	HGNC:13667	ENSG00000072958	8907	Q9BXS5	MGI:102776	ENSMUSG00000003033
ab16moc_1979	ARCN1	HGNC:649	ENSG00000095139	372	P48444	MGI:2387591	ENSMUSG00000032096
ab16moc_1599	COPG	HGNC:2236	ENSG00000181789	22820	Q9Y678	MGI:1858696	ENSMUSG00000030058
ab16moc_1691	C3	HGNC:1318	ENSG00000125730	718	P01024	MGI:88227	ENSMUSG00000024164
ab16moc_1861	C1QBP	HGNC:1243	ENSG00000108561	708	Q07021	MGI:1194505	ENSMUSG00000018446
ab16moc_1781	CPNE6	HGNC:2319	ENSG00000100884	9362	O95741	MGI:1334445	ENSMUSG00000022212
ab16moc_1948	CRKL	HGNC:2363	ENSG00000099942	1399	P46109	MGI:104686	ENSMUSG00000006134
ab16moc_2005	SGCD	HGNC:10807	ENSG00000170624	6444	Q92629	MGI:1346525	ENSMUSG00000020354
ab16moc_1996	DCAKD	HGNC:26238	ENSG00000172992	79877	Q8WVC6	MGI:1915337	ENSMUSG00000020935
ab16moc_1741	DSP	HGNC:3052	ENSG00000096696	1832	P15924	MGI:109611	ENSMUSG00000079040
ab16moc_1851	APPL1	HGNC:24035	ENSG00000157500	26060	Q9UKG1	MGI:1920243	ENSMUSG00000040760
ab16moc_1795	PARK7	HGNC:16369	ENSG00000116288	11315	Q99497	MGI:2135637	ENSMUSG00000028964
ab16moc_1669	DOCK5	HGNC:23476	ENSG00000147459	80005	Q9H7D0	MGI:2652871	ENSMUSG00000044447
ab16moc_1997	DOCK2	HGNC:2988	ENSG00000134516	1794	Q92608	MGI:2149010	ENSMUSG00000020143
ab16moc_1857	DUSP3	HGNC:3069	ENSG00000108861	1845	P51452	MGI:1919599	ENSMUSG00000003518
ab16moc_1993	SESTD1	HGNC:18379	ENSG00000187231	91404	Q53SP3	MGI:1916262	ENSMUSG00000042272
ab16moc_1731	SH3GL3	HGNC:10832	ENSG00000140600	6457	Q99963	MGI:700011	ENSMUSG00000030638
ab16moc_1564	HSP90B1	HGNC:12028	ENSG00000203914	7184	P14625	MGI:98817	ENSMUSG00000020048
ab16moc_1656	EPB42	HGNC:3381	ENSG00000166947	2038	P16452	MGI:95402	ENSMUSG00000023216
ab16moc_1620	EIF2S1	HGNC:3265	ENSG00000134001	1965	P05198	MGI:95299	ENSMUSG00000021116
ab16moc_1915	XPO7	HGNC:14108	ENSG00000130227	23039	Q9UIA9	MGI:1929705	ENSMUSG00000022100
ab16moc_1859	FGB	HGNC:3662	ENSG00000171564	2244	P02675	MGI:99501	ENSMUSG00000033831
ab16moc_1716	FGG	HGNC:3694	ENSG00000171557	2266	P02679	MGI:95526	ENSMUSG00000033860
ab16moc_1803	FKBP4	HGNC:3720	ENSG00000004478	2288	Q02790	MGI:95543	ENSMUSG00000030357
ab16moc_1847	INF2	HGNC:23791	ENSG00000203485	64423	Q27J83	MGI:1917685	ENSMUSG00000037679
ab16moc_1881	KIAA1598	HGNC:29319	ENSG00000187164	57698	A0MZ66	MGI:1918903	ENSMUSG00000041362
ab16moc_1890	GPSM1	HGNC:17858	ENSG00000160360	26086	Q86YR5	MGI:1915089	ENSMUSG00000026930
ab16moc_1618	B3GAT3	HGNC:923	ENSG00000149541	26229	Q14697	MGI:1919977	ENSMUSG00000071649
ab16moc_1767	LGALS8	HGNC:6569	ENSG00000116977	3964	O00214	MGI:1928481	ENSMUSG00000057554
ab16moc_1832	FKBP15	HGNC:23397	ENSG00000119321	23307	Q05DK8	MGI:2444782	ENSMUSG00000066151
ab16moc_1973	SCIN	HGNC:21695	ENSG00000006747	85477	Q9Y6U3	MGI:1306794	ENSMUSG00000002565
ab16moc_1706	USO1	HGNC:30904	ENSG00000138768	8615	O60763	MGI:1929095	ENSMUSG00000029407
ab16moc_1919	GRLF1	HGNC:4591	ENSG00000160007	2909	Q9NRY4	MGI:1929494	ENSMUSG00000058230
ab16moc_1880	GSTM2	HGNC:4634	ENSG00000213366	2946	P28161	MGI:95861	ENSMUSG00000040562
ab16moc_1898	GSTP1	HGNC:4638	ENSG00000084207	2950	P09211	MGI:95865	ENSMUSG00000060803
ab16moc_1860	GSTO1	HGNC:13312	ENSG00000148834	9446	P78417	MGI:1342273	ENSMUSG00000025068
ab16moc_1904	AGL	HGNC:321	ENSG00000162688	178	P35573	MGI:1924809	ENSMUSG00000033400
ab16moc_1894	GLOD4	HGNC:14111	ENSG00000167699	51031	Q9Y3E8	MGI:1914451	ENSMUSG00000017286
ab16moc_1627	GRHPR	HGNC:4570	ENSG00000137106	9380	Q9UBQ7	MGI:1923488	ENSMUSG00000035637
ab16moc_1999	GGA3	HGNC:17079	ENSG00000125447	23163	Q9NZ52	MGI:2384159	ENSMUSG00000020740
ab16moc_1961	SAR1A	HGNC:10534	ENSG00000079332	56681	Q9NR31	MGI:98230	ENSMUSG00000020088
ab16moc_1737	OLA1	HGNC:28833	ENSG00000138430	29789	Q9NTK5	MGI:1914309	ENSMUSG00000027108
ab16moc_1877	GUK1	HGNC:4693	ENSG00000143774	2987	Q16774	MGI:95871	ENSMUSG00000020444
ab16moc_1763	HSPB8	HGNC:30171	ENSG00000152137	26353	Q9UJY1	MGI:2135756	ENSMUSG00000041548
ab16moc_1962	SKIV2L	HGNC:10898	ENSG00000204351	6499	Q15477	MGI:1099835	ENSMUSG00000040356
ab16moc_1840	HMOX2	HGNC:5014	ENSG00000103415	3163	P30519	MGI:109373	ENSMUSG00000004070
ab16moc_1897	FGF2	HGNC:3676	ENSG00000138685	2247	P09038	MGI:95516	ENSMUSG00000037225
ab16moc_1839	HGS	HGNC:4897	ENSG00000185359	9146	O14964	MGI:104681	ENSMUSG00000025793
ab16moc_1838	HTT	HGNC:4851	ENSG00000197386	3064	P42858	MGI:96067	ENSMUSG00000029104
ab16moc_1933	HIGD1A	HGNC:29527	ENSG00000181061	25994	Q9Y241	MGI:1930666	ENSMUSG00000038412
ab16moc_1705	IGHM	HGNC:5541	ENSG00000211899	3507	P01871	MGI:96448	ENSMUSG00000076617
ab16moc_1827	IPO7	HGNC:9852	ENSG00000205339	10527	O95373	MGI:2152414	ENSMUSG00000066232
ab16moc_1949	EIF2AK2	HGNC:9437	ENSG00000055332	5610	P19525	MGI:1353449	ENSMUSG00000024079
ab16moc_1592	PRKRA	HGNC:9438	ENSG00000180228	8575	O75569	MGI:1344375	ENSMUSG00000002731
ab16moc_1990	LMNB2	HGNC:6638	ENSG00000176619	84823	Q03252	MGI:96796	ENSMUSG00000062075
ab16moc_1983	LAP3	HGNC:18449	ENSG00000002549	51056	P28838	MGI:1914238	ENSMUSG00000039682
ab16moc_1884	LRRC40	HGNC:26004	ENSG00000066557	55631	Q9H9A6	MGI:1914394	ENSMUSG00000063052
ab16moc_1664	DBT	HGNC:2698	ENSG00000137992	1629	P11182	MGI:105386	ENSMUSG00000000340
ab16moc_1991	LONP1	HGNC:9479	ENSG00000196365	9361	P36776	MGI:1921392	ENSMUSG00000041168
ab16moc_1906	MPP7	HGNC:26542	ENSG00000150054	143098	Q5T2T1	MGI:1922989	ENSMUSG00000073638
ab16moc_1953	MARCKSL1	HGNC:7142	ENSG00000175130	65108	P49006	MGI:97143	ENSMUSG00000047945
ab16moc_1842	MAPRE1	HGNC:6890	ENSG00000101367	22919	Q15691	MGI:891995	ENSMUSG00000027479
ab16moc_1631	TOMM40L	HGNC:25756	ENSG00000158882	84134	Q969M1	MGI:3589112	ENSMUSG00000005674
ab16moc_1709	MPO	HGNC:7218	ENSG00000005381	4353	P05164	MGI:97137	ENSMUSG00000009350
ab16moc_1784	IMPA1	HGNC:6050	ENSG00000133731	3612	P29218	MGI:1933158	ENSMUSG00000027531
ab16moc_1626	MYO1F	HGNC:7600	ENSG00000142347	4542	O00160	MGI:107711	ENSMUSG00000024300
ab16moc_1605	MYO1E	HGNC:7599	ENSG00000157483	4643	Q12965	MGI:106621	ENSMUSG00000032220
ab16moc_1866	SBF2	HGNC:2135	ENSG00000133812	81846	Q86WG5	MGI:1921831	ENSMUSG00000038371
ab16moc_1886	NDRG1	HGNC:7679	ENSG00000104419	10397	Q92597	MGI:1341799	ENSMUSG00000005125
ab16moc_1887	NDRG2	HGNC:14460	ENSG00000165795	57447	Q9UN36	MGI:1352498	ENSMUSG00000004558
ab16moc_1591	CYB5R1	HGNC:13397	ENSG00000159348	51706	Q9DB73	MGI:1919267	ENSMUSG00000026456
ab16moc_1957	POR	HGNC:9208	ENSG00000127948	5447	P16435	MGI:97744	ENSMUSG00000005514
ab16moc_1896	CHL1	HGNC:1939	ENSG00000134121	10752	O00533	MGI:1098266	ENSMUSG00000030077
ab16moc_2000	NINJ2	HGNC:7825	ENSG00000171840	4815	Q9NZG7	MGI:1352751	ENSMUSG00000041377
ab16moc_1885	NAP1L4	HGNC:7640	ENSG00000205531	4676	Q99733	MGI:1316687	ENSMUSG00000059119
ab16moc_1617	REPS2	HGNC:9963	ENSG00000169891	9185	Q8NFH8	MGI:2663511	ENSMUSG00000040855
ab16moc_1907	PPIL1	HGNC:9260	ENSG00000137168	51645	Q9Y3C6	MGI:1916066	ENSMUSG00000024007
ab16moc_1711	PRDX6	HGNC:16753	ENSG00000117592	9588	P30041	MGI:894320	ENSMUSG00000026701
ab16moc_1760	PEX11B	HGNC:8853	ENSG00000131779	8799	O96011	MGI:1338882	ENSMUSG00000074396
ab16moc_1972	PITPNA	HGNC:9001	ENSG00000174238	5306	Q00169	MGI:99887	ENSMUSG00000017781
ab16moc_1571	PIP5K1C	HGNC:8996	ENSG00000186111	23396	O60331	MGI:1298224	ENSMUSG00000034902
ab16moc_1821	PGM2L1	HGNC:20898	ENSG00000165434	283209	Q6PCE3	MGI:1918224	ENSMUSG00000030729
ab16moc_1989	LCP1	HGNC:6528	ENSG00000136167	3936	P13796	MGI:104808	ENSMUSG00000021998
ab16moc_1580	PLXNA2	HGNC:9100	ENSG00000076356	5362	O75051	MGI:107684	ENSMUSG00000026640
ab16moc_1594	PLXNA3	HGNC:9101	ENSG00000130827	55558	P51805	MGI:107683	ENSMUSG00000031398
ab16moc_1800	PROSC	HGNC:9457	ENSG00000147471	11212	O94903	MGI:1891207	ENSMUSG00000031485
ab16moc_1865	PCCA	HGNC:8653	ENSG00000175198	5095	P05165	MGI:97499	ENSMUSG00000041650
ab16moc_1640	PRMT5	HGNC:10894	ENSG00000100462	10419	O14744	MGI:1351645	ENSMUSG00000023110
ab16moc_1955	PACSIN2	HGNC:8571	ENSG00000100266	11252	Q9UNF0	MGI:1345153	ENSMUSG00000016664
ab16moc_1974	SEC13	HGNC:10697	ENSG00000157020	6396	P55735	MGI:99832	ENSMUSG00000030298
ab16moc_1864	PADI2	HGNC:18341	ENSG00000117115	11240	Q9Y2J8	MGI:1338892	ENSMUSG00000028927
ab16moc_1970	PDXK	HGNC:8819	ENSG00000160209	8566	O00764	MGI:1351869	ENSMUSG00000032788
ab16moc_1682	PC	HGNC:8636	ENSG00000173599	5091	P11498	MGI:97520	ENSMUSG00000024892
ab16moc_1984	PDK3	HGNC:8811	ENSG00000067992	5165	Q15120	MGI:2384308	ENSMUSG00000035232
ab16moc_1690	IQGAP1	HGNC:6110	ENSG00000140575	8826	P46940	MGI:1352757	ENSMUSG00000030536
ab16moc_1959	RIN1	HGNC:18749	ENSG00000174791	9610	Q13671	MGI:2385695	ENSMUSG00000024883
ab16moc_1734	ARHGEF7	HGNC:15607	ENSG00000102606	8874	Q14155	MGI:1860493	ENSMUSG00000031511
ab16moc_1616	ROCK1	HGNC:10251	ENSG00000067900	6093	Q13464	MGI:107927	ENSMUSG00000024290
ab16moc_1960	SGSM1	HGNC:29410	ENSG00000167037	129049	Q2NKQ1	MGI:107320	ENSMUSG00000042216
ab16moc_1753	SEC14L2	HGNC:10699	ENSG00000100003	23541	O76054	MGI:1915065	ENSMUSG00000003585
ab16moc_1891	STRAP	HGNC:30796	ENSG00000023734	11171	Q9Y3F4	MGI:1329037	ENSMUSG00000030224
ab16moc_1843	WNK1	HGNC:14540	ENSG00000060237	65125	Q9H4A3	MGI:2442092	ENSMUSG00000045962
ab16moc_1818	PPP2R5D	HGNC:9312	ENSG00000112640	5528	Q14738	MGI:2388481	ENSMUSG00000059409
ab16moc_1608	SH3PXD2A	HGNC:23664	ENSG00000107957	9644	Q5TCZ1	MGI:1298393	ENSMUSG00000053617
ab16moc_1739	STAT1	HGNC:11362	ENSG00000115415	6772	P42224	MGI:103063	ENSMUSG00000026104
ab16moc_1883	VPS4A	HGNC:13488	ENSG00000132612	27183	Q9UN37	MGI:1890520	ENSMUSG00000031913
ab16moc_1583	SNX1	HGNC:11172	ENSG00000028528	6642	Q13596	MGI:1928395	ENSMUSG00000032382
ab16moc_1822	SNX2	HGNC:11173	ENSG00000205302	6643	O60749	MGI:1915054	ENSMUSG00000034484
ab16moc_1914	SNX5	HGNC:14969	ENSG00000089006	27131	Q9Y5X3	MGI:1916428	ENSMUSG00000027423
ab16moc_1975	SNX6	HGNC:14970	ENSG00000129515	58533	Q5QTQ6	MGI:1919433	ENSMUSG00000005656
ab16moc_1986	SNX9	HGNC:14973	ENSG00000130340	51429	Q9Y5X1	MGI:1913866	ENSMUSG00000002365
ab16moc_1589	SNX12	HGNC:14976	ENSG00000147164	29934	Q9UMY4	MGI:1919331	ENSMUSG00000046032
ab16moc_1715	SNX3	HGNC:11174	ENSG00000112335	8724	O60493	MGI:1860188	ENSMUSG00000019804
ab16moc_1882	ACOT7	HGNC:24157	ENSG00000205794	11332	O00154	MGI:1917275	ENSMUSG00000028937
ab16moc_1926	SIRT2	HGNC:10886	ENSG00000068903	22933	Q8IXJ6	MGI:1927664	ENSMUSG00000015149
ab16moc_1569	SEC23A	HGNC:10701	ENSG00000100934	10484	Q15436	MGI:1349635	ENSMUSG00000020986
ab16moc_1769	XPO1	HGNC:12825	ENSG00000082898	7514	O14980	MGI:2144013	ENSMUSG00000020290
ab16moc_1798	AIP	HGNC:358	ENSG00000110711	9049	O00170	MGI:109622	ENSMUSG00000024847
ab16moc_1954	NME3	HGNC:7851	ENSG00000103024	4832	Q13232	MGI:1930182	ENSMUSG00000073435
ab16moc_1679	PYGM	HGNC:9726	ENSG00000068976	5837	P11217	MGI:97830	ENSMUSG00000032648
ab16moc_1998	EPX	HGNC:3423	ENSG00000121053	8288	P11678	MGI:107569	ENSMUSG00000052234
ab16moc_1862	HARS2	HGNC:4817	ENSG00000112855	23438	P49590	MGI:1918041	ENSMUSG00000019143
ab16moc_1779	RPSA	HGNC:6502	ENSG00000168028	NOT_FOUND	P08865	MGI:105381	ENSMUSG00000032518
ab16moc_1815	FDPS	HGNC:3631	ENSG00000160752	2224	P14324	MGI:104888	ENSMUSG00000059743
ab16moc_1982	GPX1	HGNC:4553	ENSG00000197582	2876	Q6NSD4	MGI:104887	ENSMUSG00000063856
ab16moc_1845	SHMT2	HGNC:10852	ENSG00000182199	6472	P34897	MGI:1277989	ENSMUSG00000025403
ab16moc_1768	CRYZ	HGNC:2419	ENSG00000116791	1429	Q08257	MGI:88527	ENSMUSG00000028199
ab16moc_1934	SARS	HGNC:10537	ENSG00000031698	6301	P49591	MGI:102809	ENSMUSG00000068739
ab16moc_1941	ARRB1	HGNC:711	ENSG00000137486	408	P49407	MGI:99473	ENSMUSG00000018909
ab16moc_1710	GOT2	HGNC:4433	ENSG00000125166	2806	P00505	MGI:95792	ENSMUSG00000031672
ab16moc_1950	HIBCH	HGNC:4908	ENSG00000198130	26275	Q6NVY1	MGI:1923792	ENSMUSG00000041426
ab16moc_1590	IARS	HGNC:5330	ENSG00000196305	3376	P41252	MGI:2145219	ENSMUSG00000037851
ab16moc_1593	MARS	HGNC:6898	ENSG00000166986	4141	P56192	MGI:1345633	ENSMUSG00000040354
ab16moc_1723	FABP3	HGNC:3557	ENSG00000121769	2170	P05413	MGI:95476	ENSMUSG00000028773
ab16moc_1766	FABP7	HGNC:3562	ENSG00000164434	2173	O15540	MGI:101916	ENSMUSG00000019874
ab16moc_1623	UQCRB	HGNC:12582	ENSG00000156467	7381	P14927	MGI:1914780	ENSMUSG00000021520
ab16moc_1895	NCKAP1L	HGNC:4862	ENSG00000123338	3071	P55160	MGI:1926063	ENSMUSG00000022488
ab16moc_1817	FN3K	HGNC:24822	ENSG00000167363	64122	Q9H479	MGI:1926834	ENSMUSG00000025175
ab16moc_1889	NUDCD2	HGNC:30535	ENSG00000170584	134492	Q8WVJ2	MGI:1277103	ENSMUSG00000020328
ab16moc_1573	ATP5L	HGNC:14247	ENSG00000167283	10632	O75964	MGI:1351597	ENSMUSG00000038717
ab16moc_1587	FAM49B	HGNC:25216	ENSG00000153310	51571	Q9NUQ9	MGI:1923520	ENSMUSG00000022378
ab16moc_1581	RIC8A	HGNC:29550	ENSG00000177963	60626	Q9NPQ8	MGI:2141866	ENSMUSG00000025485
ab16moc_1917	C8orf55	HGNC:29656	ENSG00000130193	51337	Q8WUY1	MGI:1925301	ENSMUSG00000056665
ab16moc_1765	NDUFA5	HGNC:7688	ENSG00000128609	4698	Q5H9R2	MGI:1915452	ENSMUSG00000023089
ab16moc_1729	TBCD	HGNC:11581	ENSG00000141556	6904	Q9BTW9	MGI:1919686	ENSMUSG00000039230
ab16moc_1820	CAND2	HGNC:30689	ENSG00000144712	23066	O75155	MGI:1914338	ENSMUSG00000030319
ab16moc_1816	VTA1	HGNC:20954	ENSG00000009844	51534	Q9NP79	MGI:1913451	ENSMUSG00000019868
ab16moc_1774	VPS53	HGNC:25608	ENSG00000141252	55275	Q5VIR6	MGI:1915549	ENSMUSG00000017288
ab16moc_1947	COQ10B	HGNC:25819	ENSG00000115520	80219	Q9H8M1	MGI:1915126	ENSMUSG00000025981
ab16moc_1600	NDUFA12	HGNC:23987	ENSG00000184752	55967	Q9UI09	MGI:1913664	ENSMUSG00000020022
ab16moc_1992	MADD	HGNC:6766	ENSG00000110514	8567	Q8WXG6	MGI:2444672	ENSMUSG00000040687
ab16moc_1921	AHSA1	HGNC:1189	ENSG00000100591	10598	O95433	MGI:2387603	ENSMUSG00000021037
ab16moc_1951	WDR91	HGNC:24997	ENSG00000105875	29062	Q9NZY6	MGI:2141558	ENSMUSG00000058486
ab16moc_1985	PMVK	HGNC:9141	ENSG00000163344	10654	Q15126	MGI:1915853	ENSMUSG00000027952
ab16moc_1621	FIS1	HGNC:21689	ENSG00000214253	51024	Q9Y3D6	MGI:1913687	ENSMUSG00000019054
ab16moc_1942	ATXN10	HGNC:10549	ENSG00000130638	25814	Q9UBB4	MGI:1859293	ENSMUSG00000016541
ab16moc_1932	COG3	HGNC:18619	ENSG00000136152	83548	Q96JB2	MGI:2450151	ENSMUSG00000034893
ab16moc_1943	C9orf46	HGNC:23633	ENSG00000107020	55848	Q9HBL7	MGI:1915009	ENSMUSG00000016495
ab16moc_1806	KIAA0513	HGNC:29058	ENSG00000135709	9764	O60268	MGI:2443793	ENSMUSG00000031824
ab16moc_1876	GSTK1	HGNC:16906	ENSG00000197448	373156	Q9Y2Q3	MGI:1923513	ENSMUSG00000029864
ab16moc_1908	PRODH	HGNC:9453	ENSG00000100033	5625	O43272	MGI:97770	ENSMUSG00000003526
ab16moc_1819	SEC31A	HGNC:17052	ENSG00000138674	22872	Q17RR5	MGI:1916412	ENSMUSG00000035325
ab16moc_1807	PFN1	HGNC:8881	ENSG00000108518	5216	P07737	MGI:97549	ENSMUSG00000018293
ab16moc_1577	EIF3C	HGNC:3279	NOT_FOUND	8663	Q99613	MGI:1926966	ENSMUSG00000030738
ab16moc_1668	MVP	HGNC:7531	ENSG00000013364	9961	Q14764	MGI:1925638	ENSMUSG00000030681
ab16moc_1980	DARC	HGNC:4035	ENSG00000213088	2532	Q8N126	MGI:1097689	ENSMUSG00000037872
ab16moc_1582	SLC9A3R2	HGNC:11076	ENSG00000065054	9351	Q15599	MGI:1890662	ENSMUSG00000002504
ab16moc_1965	TPP1	HGNC:2073	ENSG00000166340	1200	O14773	MGI:1336194	ENSMUSG00000030894
ab16moc_1808	PLEKHA1	HGNC:14335	ENSG00000107679	59338	Q9HB21	MGI:2442213	ENSMUSG00000040268
ab16moc_1995	C14orf159	HGNC:20498	ENSG00000133943	80017	Q7Z3D6	MGI:2444813	ENSMUSG00000021185
ab16moc_1856	VCPIP1	HGNC:30897	ENSG00000175073	80124	Q96JH7	MGI:1917925	ENSMUSG00000045210
ab16moc_1612	CDK5RAP3	HGNC:18673	ENSG00000108465	80279	Q96JB5	MGI:1933126	ENSMUSG00000018669
ab16moc_1738	VGF	HGNC:12684	ENSG00000128564	7425	Q9UDW8	MGI:1343180	ENSMUSG00000037428
ab16moc_1761	PARP1	HGNC:270	ENSG00000143799	142	P09874	MGI:1340806	ENSMUSG00000026496
ab16moc_2004	SACS	HGNC:10519	ENSG00000151835	26278	Q9NZJ4	MGI:1354724	ENSMUSG00000048279
ab16moc_1944	CCDC22	HGNC:28909	ENSG00000101997	28952	O60826	MGI:1859608	ENSMUSG00000031143
ab16moc_1772	KIAA0196	HGNC:28984	ENSG00000164961	9897	Q12768	MGI:2146110	ENSMUSG00000022350
ab16moc_1794	PHYHIP	HGNC:16865	ENSG00000168490	9796	Q92561	MGI:1860417	ENSMUSG00000003469
ab16moc_1902	TTC37	HGNC:23639	ENSG00000198677	9652	Q6PGP7	MGI:2679923	ENSMUSG00000033991
ab16moc_1788	RAP1GAP	HGNC:9858	ENSG00000076864	5909	Q49AP2	MGI:109338	ENSMUSG00000041351
ab16moc_1708	C11orf2	HGNC:1172	ENSG00000149823	738	Q9UID3	MGI:1915755	ENSMUSG00000024797
ab16moc_1578	VAC14	HGNC:25507	ENSG00000103043	55697	Q08AM6	MGI:2157980	ENSMUSG00000010936
ab16moc_1963	TMEM126A	HGNC:25382	ENSG00000171202	84233	Q9H061	MGI:1913521	ENSMUSG00000030615
ab16moc_1625	CCDC93	HGNC:25611	ENSG00000125633	54520	Q567U6	MGI:1918079	ENSMUSG00000026339
ab16moc_1565	PDIA3	HGNC:4606	ENSG00000167004	2923	P30101	MGI:95834	ENSMUSG00000027248
ab16moc_1785	PDIA6	HGNC:30168	ENSG00000143870	10130	Q15084	MGI:1919103	ENSMUSG00000020571
ab16moc_2003	RRBP1	HGNC:10448	ENSG00000125844	6238	Q9P2E9	MGI:1932395	ENSMUSG00000027422
ab16moc_1579	NPTX1	HGNC:7952	ENSG00000171246	4884	Q15818	MGI:107811	ENSMUSG00000025582
ab16moc_1863	WDR1	HGNC:12754	ENSG00000071127	9948	O75083	MGI:1337100	ENSMUSG00000005103
ab16moc_1844	ETFB	HGNC:3482	ENSG00000105379	2109	P38117	MGI:106098	ENSMUSG00000004610
ab16moc_1814	RAB3GAP1	HGNC:17063	ENSG00000115839	22930	Q15042	MGI:2445001	ENSMUSG00000036104
ab16moc_1740	KIAA1549	HGNC:22219	ENSG00000122778	57670	Q5BJD6	MGI:2669829	ENSMUSG00000063455
ab16moc_1911	CCDC124	HGNC:25171	ENSG00000007080	115098	Q96CT7	MGI:1916403	ENSMUSG00000007721
ab16moc_1634	C9orf5	HGNC:1363	ENSG00000106771	23731	Q9H330	MGI:2445107	ENSMUSG00000055296
ab16moc_1836	UBR4	HGNC:30313	ENSG00000127481	23352	Q5T4S7	MGI:1916366	ENSMUSG00000066036
ab16moc_1912	FAM123A	HGNC:26360	ENSG00000165566	219287	Q8N7J2	MGI:1919375	ENSMUSG00000021986
ab16moc_1852	AP3D1	HGNC:568	ENSG00000065000	8943	O14617	MGI:107734	ENSMUSG00000020198
ab16moc_1834	PREX1	HGNC:32594	ENSG00000124126	57580	Q8TCU6	MGI:3040696	ENSMUSG00000039621
ab16moc_1927	LIPE	HGNC:6621	ENSG00000079435	3991	Q05469	MGI:96790	ENSMUSG00000003123
ab16moc_1858	EEA1	HGNC:3185	ENSG00000102189	8411	Q15075	MGI:2442192	ENSMUSG00000036499
ab16moc_1940	ARHGAP1	HGNC:673	ENSG00000175220	392	Q07960	MGI:2445003	ENSMUSG00000027247
ab16moc_1825	AKAP12	HGNC:370	ENSG00000131016	9590	Q02952	MGI:1932576	ENSMUSG00000038587
ab16moc_1841	IGHA1	HGNC:5478	ENSG00000211895	3493	P01876	NOT_FOUND	ENSMUSG00000090726
ab16moc_2006	HADH	HGNC:4799	ENSG00000138796	3033	Q16836	MGI:96009	ENSMUSG00000027984
ab16moc_1633	AHCY	HGNC:343	ENSG00000101444	191	P23526	MGI:87968	ENSMUSG00000027597
ab16moc_1762	G6PD	HGNC:4057	ENSG00000160211	2539	P11413	MGI:105979	ENSMUSG00000031400
ab16moc_1748	USP14	HGNC:12612	ENSG00000101557	9097	P54578	MGI:1928898	ENSMUSG00000047879
ab16moc_1925	USP9X	HGNC:12632	ENSG00000124486	8239	Q93008	MGI:894681	ENSMUSG00000031010
ab16moc_1967	USP15	HGNC:12613	ENSG00000135655	9958	Q9Y4E8	MGI:101857	ENSMUSG00000020124
ab16moc_1901	C14orf156	HGNC:20495	ENSG00000119705	81892	Q9GZT3	MGI:1916394	ENSMUSG00000021040
ab16moc_1956	PCDH1	HGNC:8655	ENSG00000156453	5097	Q08174	MGI:104692	ENSMUSG00000051375
ab16moc_1759	UBE2M	HGNC:12491	ENSG00000130725	9040	P61081	MGI:108278	ENSMUSG00000005575
ab16moc_1692	NRAS	HGNC:7989	ENSG00000213281	4893	O75534	MGI:97376	ENSMUSG00000027852
ab16moc_1958	RAP2C	HGNC:21165	ENSG00000123728	57826	Q9Y3L5	MGI:1919315	ENSMUSG00000050029
ab16moc_1786	MRAS	HGNC:7227	ENSG00000158186	22808	O14807	MGI:1100856	ENSMUSG00000032470
ab16moc_1619	RAB18	HGNC:14244	ENSG00000099246	22931	Q9NP72	MGI:102790	ENSMUSG00000073639
ab16moc_2002	RAB4B	HGNC:9782	ENSG00000167578	53916	P61018	MGI:105071	ENSMUSG00000053291
ab16moc_1615	RAB21	HGNC:18263	ENSG00000080371	23011	Q9UL25	MGI:894308	ENSMUSG00000020132
ab16moc_1793	DNAJB2	HGNC:5228	ENSG00000135924	3300	P25686	MGI:1928739	ENSMUSG00000026203
ab16moc_1782	SLC25A31	HGNC:25319	ENSG00000151475	83447	Q9H0C2	MGI:1920583	ENSMUSG00000069041
ab16moc_1609	ATP8A2	HGNC:13533	ENSG00000132932	51761	Q9NTI2	MGI:1354710	ENSMUSG00000021983
ab16moc_1837	ACSL4	HGNC:3571	ENSG00000068366	2182	O60488	MGI:1354713	ENSMUSG00000031278
ab16moc_1630	RANGAP1	HGNC:9854	ENSG00000100401	5905	P46060	MGI:103071	ENSMUSG00000022391
ab16moc_1829	KANK2	HGNC:29300	ENSG00000197256	25959	Q63ZY3	MGI:2384568	ENSMUSG00000032194
ab16moc_1905	ANKRD24	HGNC:29424	ENSG00000089847	170961	Q8TF21	MGI:1890394	ENSMUSG00000054708
ab16moc_1598	LIMA1	HGNC:24636	ENSG00000050405	51474	Q9UHB6	MGI:1920992	ENSMUSG00000023022
ab16moc_1611	CSRP1	HGNC:2469	ENSG00000159176	1465	P21291	MGI:88549	ENSMUSG00000026421
ab16moc_1777	DECR2	HGNC:2754	ENSG00000103202	26063	Q9NUI1	MGI:1347059	ENSMUSG00000036775
ab16moc_1826	HSDL1	HGNC:16475	ENSG00000103160	83693	Q3SXM4	MGI:1919802	ENSMUSG00000034189
ab16moc_1799	HSDL2	HGNC:18572	ENSG00000119471	84263	Q9BT58	MGI:1919729	ENSMUSG00000028383
ab16moc_1624	CAMKK2	HGNC:1470	ENSG00000110931	10645	Q96RR4	MGI:2444812	ENSMUSG00000029471
ab16moc_1755	STK32C	HGNC:21332	ENSG00000165752	282974	Q86UX6	MGI:2385336	ENSMUSG00000015981
ab16moc_1854	PKN1	HGNC:9405	ENSG00000123143	5585	Q16512	MGI:108022	ENSMUSG00000057672
ab16moc_1650	PRKCB	HGNC:9395	ENSG00000166501	5579	P05771	MGI:97596	ENSMUSG00000052889
ab16moc_1713	PRKCA	HGNC:9393	ENSG00000154229	5578	P17252	MGI:97595	ENSMUSG00000050965
ab16moc_1892	STK38L	HGNC:17848	ENSG00000211455	23012	Q9Y2H1	MGI:1922250	ENSMUSG00000001630
ab16moc_1952	MAP2K2	HGNC:6842	ENSG00000126934	5605	Q6NW23	MGI:1346867	ENSMUSG00000035027
ab16moc_1776	SLK	HGNC:11088	ENSG00000065613	9748	Q9H2G2	MGI:103241	ENSMUSG00000025060
ab16moc_1850	STK39	HGNC:17717	ENSG00000198648	27347	Q9UEW8	MGI:1858416	ENSMUSG00000027030
ab16moc_1622	RTN4RL2	HGNC:23053	ENSG00000186907	349667	Q86UN3	MGI:2669796	ENSMUSG00000050896
ab16moc_1632	PTK2	HGNC:9611	ENSG00000169398	5747	Q05397	MGI:95481	ENSMUSG00000022607
ab16moc_1805	DCX	HGNC:2714	ENSG00000077279	1641	O43602	MGI:1277171	ENSMUSG00000031285
ab16moc_1994	ALDH5A1	HGNC:408	ENSG00000112294	7915	P51649	MGI:2441982	ENSMUSG00000035936
ab16moc_1635	VAT1	HGNC:16919	ENSG00000108828	10493	Q99536	MGI:1349450	ENSMUSG00000034993
ab16moc_1936	STX4	HGNC:11439	ENSG00000103496	6810	Q12846	MGI:893577	ENSMUSG00000030805
ab16moc_1780	TBK1	HGNC:11584	ENSG00000183735	29110	Q9UHD2	MGI:1929658	ENSMUSG00000020115
ab16moc_1909	TBC1D17	HGNC:25699	ENSG00000104946	79735	Q9HA65	MGI:2449973	ENSMUSG00000038520
ab16moc_1888	TCP11L1	HGNC:25655	ENSG00000176148	55346	Q8IVX4	MGI:2444263	ENSMUSG00000027175
ab16moc_1976	TARSL2	HGNC:24728	ENSG00000184277	123283	Q96MP4	MGI:2444486	ENSMUSG00000078681
ab16moc_1848	TALDO1	HGNC:11559	ENSG00000177156	6888	P37837	MGI:1274789	ENSMUSG00000025503
ab16moc_1928	TACC1	HGNC:11522	ENSG00000147526	6867	O75410	MGI:2443510	ENSMUSG00000065954
ab16moc_1778	TKT	HGNC:11834	ENSG00000163931	7086	P29401	MGI:105992	ENSMUSG00000021957
ab16moc_1641	TIMM50	HGNC:23656	ENSG00000105197	92609	Q3ZCQ8	MGI:1913775	ENSMUSG00000003438
ab16moc_1964	TOMM34	HGNC:15746	ENSG00000025772	10953	Q15785	MGI:1914395	ENSMUSG00000018322
ab16moc_1576	TNPO1	HGNC:6401	ENSG00000083312	3842	Q92973	MGI:2681523	ENSMUSG00000009470
ab16moc_1636	TSC22D4	HGNC:21696	ENSG00000166925	81628	Q9Y3Q8	MGI:1926079	ENSMUSG00000029723
ab16moc_1835	TSC2	HGNC:12363	ENSG00000103197	7249	P49815	MGI:102548	ENSMUSG00000002496
ab16moc_1903	UBL4A	HGNC:12505	ENSG00000102178	8266	P11441	MGI:95049	ENSMUSG00000015290
ab16moc_1730	LRSAM1	HGNC:25135	ENSG00000148356	90678	Q6UWE0	MGI:2684789	ENSMUSG00000026792
ab16moc_1966	UBE3C	HGNC:16803	ENSG00000009335	9690	Q15386	MGI:2140998	ENSMUSG00000039000
ab16moc_1812	HECW1	HGNC:22195	ENSG00000002746	23072	Q76N89	MGI:2444115	ENSMUSG00000021301
ab16moc_1773	UBE4A	HGNC:12499	ENSG00000110344	9354	Q14139	MGI:2154580	ENSMUSG00000059890
ab16moc_1703	UBXN6	HGNC:14928	ENSG00000167671	80700	Q9BZV1	MGI:1913780	ENSMUSG00000019578
ab16moc_1945	CMPK1	HGNC:18170	ENSG00000162368	51727	P30085	MGI:1913838	ENSMUSG00000028719
ab16moc_1922	C17orf61	HGNC:28618	ENSG00000205544	254863	Q8N2U0	MGI:1916436	ENSMUSG00000070394
ab16moc_1913	MACROD1	HGNC:29598	ENSG00000133315	28992	Q9BQ69	MGI:2147583	ENSMUSG00000036278
ab16moc_1981	FRYL	HGNC:29127	ENSG00000075539	285527	O94915	MGI:1919563	ENSMUSG00000070733
ab16moc_1684	UGP2	HGNC:12527	ENSG00000169764	7360	Q16851	MGI:2183447	ENSMUSG00000001891
ab16moc_1804	GAPVD1	HGNC:23375	ENSG00000165219	26130	Q14C76	MGI:1913941	ENSMUSG00000026867
ab16moc_1971	PDXP	HGNC:30259	ENSG00000100092	57026	Q96GD0	MGI:1919282	ENSMUSG00000068221
ab16moc_1613	TAGLN2	HGNC:11554	ENSG00000158710	8407	P37802	MGI:1312985	ENSMUSG00000026547
ab16moc_1610	ECI2	HGNC:14601	ENSG00000198721	10455	O75521	MGI:1346064	ENSMUSG00000021417
ab16moc_1771	ESYT2	HGNC:22211	ENSG00000117868	57488	A0FGR8	MGI:1261845	ENSMUSG00000021171
ab16moc_1775	ST13P5	HGNC:18556	ENSG00000212789	144106	Q8NFI4	NOT_FOUND	NOT_FOUND
ab16moc_1810	BAG6	HGNC:13919	ENSG00000204463	7917	P46379	MGI:1919439	ENSMUSG00000024392
ab16moc_1811	SYNM	HGNC:24466	NOT_FOUND	23336	O15061	MGI:2661187	ENSMUSG00000030554
ab16moc_1828	KIF20B	HGNC:7212	ENSG00000138182	9585	Q96Q89	MGI:2444576	ENSMUSG00000024795
ab16moc_1900	PAM16	HGNC:29679	ENSG00000217930	51025	Q9Y3D7	MGI:1913699	ENSMUSG00000014301
ab16moc_1916	DDRGK1	HGNC:16110	ENSG00000198171	65992	Q96HY6	MGI:1924256	ENSMUSG00000068290
ab16moc_1923	RALGAPA1	HGNC:17770	ENSG00000174373	253959	Q6GYQ0	MGI:1931050	ENSMUSG00000021027
ab16moc_1924	ACOT13	HGNC:20999	ENSG00000112304	55856	Q9NPJ3	MGI:1914084	ENSMUSG00000006717
ab16moc_1868	TUBG2	HGNC:12419	ENSG00000037042	27175	Q9NRH3	MGI:2144208	ENSMUSG00000045007
ab16moc_1867	TUBG1	HGNC:12417	ENSG00000131462	7283	P23258	MGI:101834	ENSMUSG00000035198

## Sheet: Protein only found in mouse PSD
Internal ID	Appr Gene	MGI ID	Ensembl	Entrez Gene	UP	HGNC ID	Ensembl (h)	Present in 3 replicas
ab16moc_1009	Fam171a2	MGI:2448496	ENSMUSG00000034685	217219	A2A699	HGNC:30480	ENSG00000161682	YES
ab16moc_1433	Tmem163	MGI:1919410	ENSMUSG00000026347	72160	Q8C996	HGNC:25380	ENSG00000152128	YES
ab16moc_285	Fam126b	MGI:1098784	ENSMUSG00000038174	213056	Q3UMY7	HGNC:28593	ENSG00000155744	YES
ab16moc_610	9430020K01Rik	MGI:2685174	ENSMUSG00000033960	240185	Q5DTX6	HGNC:29283	ENSG00000165757	YES
ab16moc_748	Ncln	MGI:1926081	ENSMUSG00000020238	103425	Q8VCM8	HGNC:26923	ENSG00000125912	YES
ab16moc_1149	6720456B07Rik	MGI:1915406	ENSMUSG00000033940	101314	Q91VR8	HGNC:23057	ENSG00000219870	YES
ab16moc_124	Tubb5	MGI:107812	ENSMUSG00000001525	22154	P99024	HGNC:20778	ENSG00000196230	YES
ab16moc_854	1700054N08Rik	MGI:1920670	ENSMUSG00000031971	73420	Q8QZT2	HGNC:29578	ENSG00000154429	YES
ab16moc_834	Rpl11	MGI:1914275	ENSMUSG00000059291	67025	Q9CXW4	HGNC:10301	ENSG00000142676	YES
ab16moc_836	Rpl19	MGI:98020	ENSMUSG00000017404	19921	A2A547	HGNC:10312	ENSG00000108298	YES
ab16moc_674	Rpl26	MGI:106022	ENSMUSG00000060938	19941	P61255	HGNC:10327	ENSG00000161970	YES
ab16moc_850	Rpl27	MGI:98036	ENSMUSG00000063316	19942	P61358	HGNC:10328	ENSG00000131469	YES
ab16moc_607	Rpl28	MGI:101839	ENSMUSG00000030432	19943	P41105	HGNC:10330	ENSG00000108107	YES
ab16moc_1178	Rpl31	MGI:2149632	ENSMUSG00000073702	114641	P62900	HGNC:10334	ENSG00000071082	YES
ab16moc_997	Rpl32	MGI:98038	ENSMUSG00000057841	19951	P62911	HGNC:10336	ENSG00000144713	YES
ab16moc_745	Rpl34	MGI:1915686	ENSMUSG00000062006	68436	Q9D1R9	HGNC:10340	ENSG00000109475	YES
ab16moc_422	Akap2	MGI:1306795	ENSMUSG00000038729	11641	A2AKL6	HGNC:372	ENSG00000157654	YES
ab16moc_993	Adam11	MGI:1098667	ENSMUSG00000020926	11488	Q9R1V4	HGNC:189	ENSG00000073670	YES
ab16moc_1014	Alpl	MGI:87983	ENSMUSG00000028766	11647	P09242	HGNC:438	ENSG00000162551	YES
ab16moc_839	Aifm1	MGI:1349419	ENSMUSG00000036932	26926	Q9Z0X1	HGNC:8768	ENSG00000156709	YES
ab16moc_853	Arfgap3	MGI:1913501	ENSMUSG00000054277	66251	Q9D8S3	HGNC:661	ENSG00000100262	YES
ab16moc_361	Arvcf	MGI:109620	ENSMUSG00000000325	11877	P98203	HGNC:728	ENSG00000099889	YES
ab16moc_843	Abcd2	MGI:1349467	ENSMUSG00000055782	26874	Q61285	HGNC:66	ENSG00000173208	YES
ab16moc_880	Bai2	MGI:2451244	ENSMUSG00000028782	230775	Q8CGM1	HGNC:944	ENSG00000121753	YES
ab16moc_671	Prkar1b	MGI:97759	ENSMUSG00000025855	19085	P12849	HGNC:9390	ENSG00000188191	YES
ab16moc_881	Hepacam	MGI:1920177	ENSMUSG00000046240	72927	Q640R3	HGNC:26361	ENSG00000165478	YES
ab16moc_869	Fam164a	MGI:1914556	ENSMUSG00000043542	67306	Q8BJH1	HGNC:24277	ENSG00000104427	YES
ab16moc_550	Chmp2a	MGI:1916203	ENSMUSG00000033916	68953	Q9DB34	HGNC:30216	ENSG00000130724	YES
ab16moc_1176	Arhgef9	MGI:2442233	ENSMUSG00000025656	236915	Q3UTH8	HGNC:14561	ENSG00000131089	YES
ab16moc_542	Cnksr2	MGI:2661175	ENSMUSG00000025658	245684	Q80YA9	HGNC:19701	ENSG00000149970	YES
ab16moc_1430	Cyth1	MGI:1334257	ENSMUSG00000017132	19157	Q9QX11	HGNC:9501	ENSG00000108669	YES
ab16moc_420	Asap1	MGI:1342335	ENSMUSG00000022377	13196	Q9QWY8	HGNC:2720	ENSG00000153317	YES
ab16moc_1191	Dgke	MGI:1889276	ENSMUSG00000000276	56077	Q9R1C6	HGNC:2852	ENSG00000153933	YES
ab16moc_461	Elmo1	MGI:2153044	ENSMUSG00000041112	140580	Q8BPU7	HGNC:16286	ENSG00000155849	YES
ab16moc_1011	Eps8	MGI:104684	ENSMUSG00000015766	13860	Q08509	HGNC:3420	ENSG00000151491	YES
ab16moc_751	Eif4g3	MGI:1923935	ENSMUSG00000028760	230861	Q80XI3	HGNC:3298	ENSG00000075151	YES
ab16moc_863	Fnbp1l	MGI:1925642	ENSMUSG00000039735	214459	Q8K012	HGNC:20851	ENSG00000137942	YES
ab16moc_611	Fmr1	MGI:95564	ENSMUSG00000000838	14265	P35922	HGNC:3775	ENSG00000102081	YES
ab16moc_1010	Gpr123	MGI:1277167	ENSMUSG00000025475	52389	Q52KJ6	HGNC:13838	ENSG00000197177	YES
ab16moc_1015	Gabra2	MGI:95614	ENSMUSG00000000560	14395	P26048	HGNC:4076	ENSG00000151834	YES
ab16moc_872	Gabra3	MGI:95615	ENSMUSG00000031343	14396	P26049	HGNC:4077	ENSG00000011677	YES
ab16moc_874	Gabrb2	MGI:95620	ENSMUSG00000007653	14401	P63137	HGNC:4082	ENSG00000145864	YES
ab16moc_885	Dact3	MGI:3654828	ENSMUSG00000078794	629378	Q0PHV7	HGNC:30745	ENSG00000197380	YES
ab16moc_1177	Grip2	MGI:2681173	ENSMUSG00000030098	243547	Q499W6	HGNC:23841	ENSG00000144596	YES
ab16moc_608	Gnal	MGI:95774	ENSMUSG00000024524	14680	Q8CGK7	HGNC:4388	ENSG00000141404	YES
ab16moc_846	Hdac11	MGI:2385252	ENSMUSG00000034245	232232	Q91WA3	HGNC:19086	ENSG00000163517	YES
ab16moc_676	Hapln4	MGI:2679531	ENSMUSG00000007594	330790	Q80WM4	HGNC:31357	ENSG00000187664	YES
ab16moc_551	Itpka	MGI:1333822	ENSMUSG00000027296	228550	Q8R071	HGNC:6178	ENSG00000137825	YES
ab16moc_360	Idh3b	MGI:2158650	ENSMUSG00000027406	170718	A2APD8	HGNC:5385	ENSG00000101365	YES
ab16moc_746	Fam120a	MGI:2446163	ENSMUSG00000038014	218236	A0PJK6	HGNC:13247	ENSG00000048828	YES
ab16moc_755	Pitpnm1	MGI:1197524	ENSMUSG00000024851	18739	O35954	HGNC:9003	ENSG00000110697	YES
ab16moc_333	Pitpnm2	MGI:1336192	ENSMUSG00000029406	19679	Q6ZPQ6	HGNC:21044	ENSG00000090975	YES
ab16moc_1205	Mtap1s	MGI:2443304	ENSMUSG00000019261	270058	Q3TSD6	HGNC:15715	ENSG00000130479	YES
ab16moc_606	Gpm6a	MGI:107671	ENSMUSG00000031517	234267	P35802	HGNC:4460	ENSG00000150625	YES
ab16moc_976	Mlf2	MGI:1353554	ENSMUSG00000030120	30853	Q99KX1	HGNC:7126	ENSG00000089693	YES
ab16moc_1151	Mtmr1	MGI:1858271	ENSMUSG00000015214	53332	Q9Z2C4	HGNC:7449	ENSG00000063601	YES
ab16moc_988	Nlgn3	MGI:2444609	ENSMUSG00000031302	245537	Q8BYM5	HGNC:14289	ENSG00000196338	YES
ab16moc_736	Nos1	MGI:97360	ENSMUSG00000029361	18125	Q9Z0J4	HGNC:7872	ENSG00000089250	YES
ab16moc_330	Rab11fip2	MGI:1922248	ENSMUSG00000040022	74998	Q3U366	HGNC:29152	ENSG00000107560	YES
ab16moc_990	Picalm	MGI:2385902	ENSMUSG00000039361	233489	Q7M6Y3	HGNC:15514	ENSG00000073921	YES
ab16moc_754	Fry	MGI:2443895	ENSMUSG00000056602	320365	Q5DTL4	HGNC:20367	ENSG00000073910	YES
ab16moc_998	Pacsin3	MGI:1891410	ENSMUSG00000027257	80708	Q99JB8	HGNC:8572	ENSG00000165912	YES
ab16moc_425	Unc13b	MGI:1342278	ENSMUSG00000028456	22249	Q9Z1N9	HGNC:12566	ENSG00000198722	YES
ab16moc_544	Rasa3	MGI:1197013	ENSMUSG00000031453	19414	Q60790	HGNC:20331	ENSG00000185989	YES
ab16moc_837	G3bp2	MGI:2442040	ENSMUSG00000029405	23881	P97379	HGNC:30291	ENSG00000138757	YES
ab16moc_666	Rims2	MGI:2152972	ENSMUSG00000037386	116838	Q0VF51	HGNC:17283	ENSG00000176406	YES
ab16moc_884	Rgs9	MGI:1338824	ENSMUSG00000020599	19739	O54828	HGNC:10004	ENSG00000108370	YES
ab16moc_1201	Rgs20	MGI:1929866	ENSMUSG00000002459	58175	Q9QZB1	HGNC:14600	ENSG00000147509	YES
ab16moc_678	Sema7a	MGI:1306826	ENSMUSG00000038264	20361	Q9QUR8	HGNC:10741	ENSG00000138623	YES
ab16moc_600	Ppp2r5e	MGI:1349473	ENSMUSG00000021051	26932	Q61151	HGNC:9313	ENSG00000154001	YES
ab16moc_267	Sh3kbp1	MGI:1889583	ENSMUSG00000040990	58194	Q8R550	HGNC:13867	ENSG00000147010	YES
ab16moc_844	Nav1	MGI:2183683	ENSMUSG00000009418	215690	Q8CH77	HGNC:15989	ENSG00000134369	YES
ab16moc_750	Numb	MGI:107423	ENSMUSG00000021224	18222	Q9QZS3	HGNC:8060	ENSG00000133961	YES
ab16moc_603	Rps6	MGI:98159	ENSMUSG00000028495	20104	P62754	HGNC:10429	ENSG00000137154	YES
ab16moc_1139	Rpl17	MGI:2448270	ENSMUSG00000062328	319195	Q9CPR4	HGNC:10307	ENSG00000212664	YES
ab16moc_421	Pycr2	MGI:1277956	ENSMUSG00000026520	69051	Q922Q4	HGNC:30262	ENSG00000143811	YES
ab16moc_1194	Wbscr17	MGI:2137594	ENSMUSG00000034040	212996	Q7TT15	HGNC:16347	ENSG00000185274	YES
ab16moc_980	Rpl27a	MGI:1347076	ENSMUSG00000046364	26451	P14115	HGNC:10329	ENSG00000215467	YES
ab16moc_741	Cacng3	MGI:1859165	ENSMUSG00000066189	54376	Q9JJV5	HGNC:1407	ENSG00000006116	YES
ab16moc_879	Cacng8	MGI:1932376	ENSMUSG00000053395	81905	Q8VHW2	HGNC:13628	ENSG00000142408	YES
ab16moc_883	Dcun1d3	MGI:2679003	ENSMUSG00000048787	233805	Q8K0V2	HGNC:28734	ENSG00000188215	YES
ab16moc_1202	Purg	MGI:1922279	ENSMUSG00000049184	75029	Q8R4E6	HGNC:17930	ENSG00000172733	YES
ab16moc_1434	Tusc3	MGI:1933134	ENSMUSG00000039530	80286	Q8BMU5	HGNC:30242	ENSG00000104723	YES
ab16moc_738	Ngef	MGI:1858414	ENSMUSG00000026259	53972	Q8CHT1	HGNC:7807	ENSG00000066248	YES
ab16moc_981	Necap1	MGI:1914852	ENSMUSG00000030327	67602	Q9CR95	HGNC:24539	ENSG00000089818	YES
ab16moc_862	Ccdc47	MGI:1914413	ENSMUSG00000078622	67163	Q9D024	HGNC:24856	ENSG00000108588	YES
ab16moc_460	Rpl29	MGI:99687	ENSMUSG00000048758	19944	P47915	HGNC:10331	ENSG00000162244	YES
ab16moc_1150	Cox4nb	MGI:1343095	ENSMUSG00000031819	18117	O70378	HGNC:7864	ENSG00000131148	YES
ab16moc_1203	Zfpl1	MGI:1891017	ENSMUSG00000024792	81909	Q9DB43	HGNC:12868	ENSG00000162300	YES
ab16moc_1432	Tmem111	MGI:1913337	ENSMUSG00000030286	66087	Q99KI3	HGNC:23999	ENSG00000125037	YES
ab16moc_1193	Tmem35	MGI:1914814	ENSMUSG00000033578	67564	Q9D328	HGNC:25864	ENSG00000126950	YES
ab16moc_1426	Eif2a	MGI:1098684	ENSMUSG00000027810	229317	Q8BJW6	HGNC:3254	ENSG00000144895	YES
ab16moc_740	Tmem132b	MGI:3609245	ENSMUSG00000070498	208151	-	HGNC:29397	ENSG00000139364	YES
ab16moc_1363	Ssr3	MGI:1914687	ENSMUSG00000027828	67437	Q9DCF9	HGNC:11325	ENSG00000114850	YES
ab16moc_424	Frmpd3	MGI:3646547	ENSMUSG00000042425	245643	Q8BXG0	HGNC:29382	ENSG00000147234	YES
ab16moc_856	Sec61b	MGI:1913462	ENSMUSG00000053317	66212	Q9CQS8	HGNC:16993	ENSG00000106803	YES
ab16moc_1001	1500001M20Rik	MGI:1916221	ENSMUSG00000030316	68971	Q3TUH1	HGNC:25187	ENSG00000144559	YES
ab16moc_599	Rps2	MGI:105110	ENSMUSG00000044533	16898	-	HGNC:10404	ENSG00000140988	YES
ab16moc_838	Nbea	MGI:1347075	ENSMUSG00000027799	26422	Q9EPN1	HGNC:7648	ENSG00000172915	YES
ab16moc_1362	Atp6v1f	MGI:1913394	ENSMUSG00000004285	66144	Q9D1K2	HGNC:16832	ENSG00000128524	YES
ab16moc_493	Lzts1	MGI:2684762	ENSMUSG00000036306	211134	P60853	HGNC:13861	ENSG00000061337	YES
ab16moc_612	Fam54b	MGI:1924074	ENSMUSG00000046671	76824	Q3UJK3	HGNC:28836	ENSG00000117640	YES
ab16moc_1000	Prrt2	MGI:1916267	ENSMUSG00000045114	69017	-	HGNC:30500	ENSG00000167371	YES
ab16moc_160	Akap5	MGI:2685104	ENSMUSG00000021057	238276	-	HGNC:375	ENSG00000179841	YES
ab16moc_609	1300018I17Rik	MGI:1914143	ENSMUSG00000001062	72325	Q8C190	HGNC:13526	ENSG00000075399	YES
ab16moc_667	Dbc1	MGI:1928478	ENSMUSG00000028351	56710	Q920P3	HGNC:2687	ENSG00000078725	YES
ab16moc_734	Strn	MGI:1333757	ENSMUSG00000024077	268980	O55106	HGNC:11424	ENSG00000115808	YES
ab16moc_752	C2cd2l	MGI:1919014	ENSMUSG00000032120	71764	Q80X80	HGNC:29000	ENSG00000172375	YES
ab16moc_865	Sipa1l2	MGI:2676970	ENSMUSG00000078846	244668	Q80TE4	HGNC:23800	ENSG00000116991	YES
ab16moc_669	Cep170	MGI:1918348	ENSMUSG00000057335	545389	Q6A065	HGNC:28920	ENSG00000143702	YES
ab16moc_859	Fam131b	MGI:1923406	ENSMUSG00000029861	76156	Q3TY60	HGNC:22202	ENSG00000159784	YES
ab16moc_982	Panx2	MGI:1890615	ENSMUSG00000058441	406218	Q4JGM2	HGNC:8600	ENSG00000073150	YES
ab16moc_833	Arc	MGI:88067	ENSMUSG00000022602	11838	Q9WV31	HGNC:648	ENSG00000198576	YES
ab16moc_1427	Grasp	MGI:1860303	ENSMUSG00000000531	56149	Q9JJA9	HGNC:18707	ENSG00000161835	YES
ab16moc_871	6330439K17Rik	MGI:2139080	ENSMUSG00000037259	241688	Q8C008	HGNC:15858	ENSG00000089091	YES
ab16moc_873	A230050P20Rik	MGI:2441788	ENSMUSG00000038884	319278	Q05BY8	HGNC:25649	ENSG00000130813	YES
ab16moc_1195	Pag1	MGI:2443160	ENSMUSG00000027508	94212	Q3U1F9	HGNC:30043	ENSG00000076641	YES
ab16moc_490	Astn1	MGI:1098567	ENSMUSG00000026587	11899	Q61137	HGNC:773	ENSG00000152092	YES
ab16moc_867	Ddn	MGI:108101	ENSMUSG00000059213	13199	Q80TS7	HGNC:24458	ENSG00000181418	YES
ab16moc_875	Gabrb3	MGI:95621	ENSMUSG00000033676	14402	P63080	HGNC:4083	ENSG00000166206	YES
ab16moc_598	Thy1	MGI:98747	ENSMUSG00000032011	21838	P01831	HGNC:11801	ENSG00000154096	YES
ab16moc_1364	Snap23	MGI:109356	ENSMUSG00000027287	20619	O09044	HGNC:11131	ENSG00000092531	YES
ab16moc_1192	3110047P20Rik	MGI:1920464	ENSMUSG00000079500	319807	Q3UVW7	HGNC:29229	ENSG00000215243	YES
ab16moc_675	Rpl21	MGI:1278340	ENSMUSG00000041453	19933	O09167	HGNC:10313	ENSG00000122026	YES
ab16moc_996	Cecr6	MGI:2136977	ENSMUSG00000072800	94047	Q99MX7	HGNC:1844	ENSG00000183307	YES
ab16moc_757	Nhsl2	MGI:3645090	NOT_FOUND	621083	B1AXH1	HGNC:33737	ENSG00000204131	YES
ab16moc_876	Jph4	MGI:2443113	ENSMUSG00000022208	319984	Q80WT0	HGNC:20156	ENSG00000092051	YES
ab16moc_677	Jph3	MGI:1891497	ENSMUSG00000025318	57340	Q9ET77	HGNC:14203	ENSG00000154118	YES
ab16moc_380	Mpp3	MGI:1328354	ENSMUSG00000052373	13384	O88910	HGNC:7221	ENSG00000161647	YES
ab16moc_992	Olfm2	MGI:3045350	ENSMUSG00000032172	244723	Q8BM13	HGNC:17189	ENSG00000105088	YES
ab16moc_868	Preb	MGI:1355326	ENSMUSG00000045302	50907	Q9WUQ2	HGNC:9356	ENSG00000138073	YES
ab16moc_989	Rpl5	MGI:102854	ENSMUSG00000058558	19983	P47962	HGNC:10360	ENSG00000122406	YES
ab16moc_464	Usp31	MGI:1923429	,	76179	Q80TH9	HGNC:20060	ENSG00000103404	YES
ab16moc_845	C1qtnf4	MGI:1914695	ENSMUSG00000040794	67445	Q8R066	HGNC:14346	ENSG00000172247	YES
ab16moc_284	Pcdh10	MGI:1338042	ENSMUSG00000049100	18526	Q3TZ28	HGNC:13404	ENSG00000138650	YES
ab16moc_835	Ddx5	MGI:105037	ENSMUSG00000020719	13207	Q61656	HGNC:2746	ENSG00000108654	YES
ab16moc_665	Grm3	MGI:1351340	ENSMUSG00000003974	108069	Q9QYS2	HGNC:4595	ENSG00000198822	YES
ab16moc_848	Hras1	MGI:96224	ENSMUSG00000025499	15461	Q61411	HGNC:5173	ENSG00000174775	YES
ab16moc_1431	Rap2b	MGI:1921262	ENSMUSG00000036894	74012	P61226	HGNC:9862	ENSG00000181467	YES
ab16moc_1153	Rras2	MGI:1914172	ENSMUSG00000055723	66922	P62071	HGNC:17271	ENSG00000133818	YES
ab16moc_1206	Acsl1	MGI:102797	ENSMUSG00000018796	14081	P41216	HGNC:3569	ENSG00000151726	YES
ab16moc_548	Trim46	MGI:2673000	ENSMUSG00000042766	360213	Q7TNM2	HGNC:19019	ENSG00000163462	YES
ab16moc_299	Cttnbp2	MGI:1353467	ENSMUSG00000000416	30785	Q69ZB2	HGNC:15679	ENSG00000077063	YES
ab16moc_331	Prickle2	MGI:1925144	ENSMUSG00000030020	243548	Q80Y24	HGNC:20340	ENSG00000163637	YES
ab16moc_423	Cyp46a1	MGI:1341877	ENSMUSG00000021259	13116	Q9WVK8	HGNC:2641	ENSG00000036530	YES
ab16moc_664	Bdh1	MGI:1919161	ENSMUSG00000046598	71911	Q80XN0	HGNC:1027	ENSG00000161267	YES
ab16moc_1428	H2-Ke6	MGI:95911	ENSMUSG00000073422	14979	P50171	HGNC:3554	ENSG00000204228	YES
ab16moc_739	Dhrs7b	MGI:2384931	ENSMUSG00000042569	216820	Q3UNS3	HGNC:24547	ENSG00000109016	YES
ab16moc_212	Mark3	MGI:1341865	ENSMUSG00000007411	17169	Q03141	HGNC:6897	ENSG00000075413	YES
ab16moc_601	Mark4	MGI:1920955	ENSMUSG00000030397	232944	Q8CIP4	HGNC:13538	ENSG00000007047	YES
ab16moc_605	Prkg2	MGI:108173	ENSMUSG00000029334	19092	Q3TMJ2	HGNC:9416	ENSG00000138669	YES
ab16moc_882	Mast3	MGI:2683541	ENSMUSG00000031833	546071	Q3U214	HGNC:19036	ENSG00000099308	YES
ab16moc_545	Map4k4	MGI:1349394	ENSMUSG00000026074	26921	Q6ZQ68	HGNC:6866	ENSG00000071054	YES
ab16moc_213	Pak7	MGI:1920334	ENSMUSG00000039913	241656	Q8C015	HGNC:15916	ENSG00000101349	YES
ab16moc_983	Lgi3	MGI:2182619	ENSMUSG00000033595	213469	Q8K406	HGNC:18711	ENSG00000168481	YES
ab16moc_1429	Lrrtm2	MGI:2389174	ENSMUSG00000071862	107065	Q8BGA3	HGNC:19409	ENSG00000146006	YES
ab16moc_1154	Lrrtm3	MGI:2389177	ENSMUSG00000042846	216028	Q8BZ81	HGNC:19410	ENSG00000198739	YES
ab16moc_975	Lrrtm4	MGI:2389180	ENSMUSG00000052581	243499	Q80XG9	HGNC:19411	ENSG00000176204	YES
ab16moc_991	Armc10	MGI:1914461	ENSMUSG00000038525	67211	Q9CZ87	HGNC:21706	ENSG00000178660	YES
ab16moc_604	Syt2	MGI:99666	ENSMUSG00000026452	20980	P46097	HGNC:11510	ENSG00000143858	YES
ab16moc_1155	Stx16	MGI:1923396	ENSMUSG00000027522	228960	Q8BVI5	HGNC:11431	ENSG00000124222	YES
ab16moc_1156	Stx6	MGI:1926235	ENSMUSG00000026470	58244	Q9JKK1	HGNC:11441	ENSG00000135823	YES
ab16moc_672	Tbc1d10b	MGI:1915699	ENSMUSG00000042492	68449	Q6PIZ5	HGNC:24510	ENSG00000169221	YES
ab16moc_379	Traf3	MGI:108041	ENSMUSG00000021277	22031	Q60803	HGNC:12033	ENSG00000131323	YES
ab16moc_1187	Igsf9b	MGI:2685354	ENSMUSG00000034275	235086	Q5DU06	HGNC:32326	ENSG00000080854	YES
ab16moc_491	Enah	MGI:108360	ENSMUSG00000022995	13800	Q03173	HGNC:18271	ENSG00000154380	YES
ab16moc_543	Vti1b	MGI:1855688	ENSMUSG00000021124	53612	Q3TUP8	HGNC:17793	ENSG00000100568	YES
ab16moc_283	Cacna2d3	MGI:1338890	ENSMUSG00000021991	12294	Q9Z1L5	HGNC:15460	ENSG00000157445	YES
ab16moc_492	Cacna1b	MGI:88296	ENSMUSG00000004113	12287	O55017	HGNC:1389	ENSG00000148408	YES
ab16moc_329	Cacna1a	MGI:109482	ENSMUSG00000034656	12286	P97445	HGNC:1388	ENSG00000141837	YES
ab16moc_602	Cacna1e	MGI:106217	ENSMUSG00000004110	12290	Q61290	HGNC:1392	ENSG00000198216	YES
ab16moc_1002	Kcna1	MGI:96654	ENSMUSG00000047976	16485	P16388	HGNC:6218	ENSG00000111262	YES
ab16moc_737	Kcna2	MGI:96659	ENSMUSG00000040724	16490	P63141	HGNC:6220	ENSG00000177301	YES
ab16moc_840	Sorcs2	MGI:1932289	ENSMUSG00000029093	81840	Q9EPR5	HGNC:16698	ENSG00000184985	YES
ab16moc_547	Wdr20a	MGI:1916891	ENSMUSG00000037957	69641	Q3ULP2	HGNC:19667	ENSG00000140153	YES
ab16moc_747	Zfp365	MGI:2143676	ENSMUSG00000037855	216049	Q8BG89	HGNC:18194	ENSG00000138311	YES
ab16moc_977	Rps28	MGI:1859516	ENSMUSG00000067288	54127	P62858	HGNC:10418	NOT_FOUND	YES
ab16moc_985	Lpcat4	MGI:2138993	ENSMUSG00000027134	99010	Q6NVG1	HGNC:30059	ENSG00000176454	YES
ab16moc_60a	Actg1	MGI:87906	ENSMUSG00000062825	11465	P63260	HGNC:144	ENSG00000184009	YES
ab16moc_1008	Rdh14	MGI:1920402	ENSMUSG00000020621	105014	Q9ERI6	HGNC:19979	NOT_FOUND	YES
ab16moc_463	Elfn1	MGI:2442479	ENSMUSG00000048988	243312	Q8BRK3	HGNC:33154	NOT_FOUND	YES
ab16moc_1003	BC018242	MGI:2384575	ENSMUSG00000040563	235044	Q8BIE4	NOT_FOUND	ENSG00000105520	YES
ab16moc_1016	Ralgapb	MGI:2444531	ENSMUSG00000027652	228850	A2ACC7	HGNC:29221	ENSG00000170471	YES
ab16moc_1188	Cdk16	MGI:97516	ENSMUSG00000031065	18555	Q04735	HGNC:8749	ENSG00000102225	YES
ab16moc_1207	Chtf8	MGI:2443370	ENSMUSG00000046691	214987	Q8BHM2	HGNC:24353	ENSG00000168802	YES
ab16moc_191	Arhgap32	MGI:2450166	ENSMUSG00000041444	330914	Q3US80	HGNC:17399	ENSG00000134909	YES
ab16moc_359	Arhgap33	MGI:2673998	ENSMUSG00000036882	233071	Q80YF9	HGNC:23085	ENSG00000004777	YES
ab16moc_381	BC068157	MGI:3605626	ENSMUSG00000064125	73072	Q6NVE5	NOT_FOUND	NOT_FOUND	YES
ab16moc_494	Ildr2	MGI:1196370	ENSMUSG00000040612	100039795	-	HGNC:18131	ENSG00000143195	YES
ab16moc_64	Gm996	MGI:2685842	ENSMUSG00000029419	381353	A2AJA9	NOT_FOUND	NOT_FOUND	YES
ab16moc_673	Prrc2a	MGI:1915467	ENSMUSG00000024393	53761	Q7TSC1	HGNC:13918	ENSG00000204469	YES
ab16moc_742	Snap47	MGI:1915076	ENSMUSG00000009894	67826	Q3UNK4	HGNC:30669	ENSG00000143740	YES
ab16moc_749	Cdk17	MGI:97517	ENSMUSG00000020015	237459	Q8K0D0	HGNC:8750	ENSG00000059758	YES
ab16moc_861	Iglon5	MGI:2686277	ENSMUSG00000013367	210094	Q8HW98	HGNC:34550	ENSG00000142549	YES
ab16moc_864	Shisa6	MGI:2685725	ENSMUSG00000053930	380702	Q3UH99	HGNC:34491	ENSG00000188803	YES
ab16moc_870	Gm1337	MGI:2686183	ENSMUSG00000078137	NOT_FOUND	A2ARS0	NOT_FOUND	NOT_FOUND	YES
ab16moc_1161	Gas2l1	MGI:1926176	ENSMUSG00000034201	78926	Q8JZP9	HGNC:16955	ENSG00000185340
ab16moc_1218	Fam171b	MGI:2444579	ENSMUSG00000048388	241520	Q14CH0	HGNC:29412	ENSG00000144369
ab16moc_1220	Nat14	MGI:3039561	ENSMUSG00000035285	269854	Q8BVG8	HGNC:28918	ENSG00000090971
ab16moc_1235	Bri3bp	MGI:1924059	ENSMUSG00000037905	76809	Q8BXV2	HGNC:14251	ENSG00000184992
ab16moc_1442	Ntng2	MGI:2159341	ENSMUSG00000035513	171171	A2AKW9	HGNC:14288	ENSG00000196358
ab16moc_866	C77080	MGI:2140651	ENSMUSG00000050390	97130	A2A7S9	HGNC:29301	ENSG00000162522
ab16moc_1024	2310046A06Rik	MGI:1916892	ENSMUSG00000032355	69642	Q5FW52	HGNC:21355	ENSG00000146147
ab16moc_1458	Gm16517	MGI:106618	ENSMUSG00000020308	110012	Q99MS8	HGNC:25058	ENSG00000141933
ab16moc_1493	2310044H10Rik	MGI:1916933	ENSMUSG00000008140	69683	Q3TAS6	HGNC:27609	ENSG00000161671
ab16moc_1393	Psmd7	MGI:1351511	ENSMUSG00000039067	17463	P26516	HGNC:9565	ENSG00000103035
ab16moc_851	Rps15	MGI:98117	ENSMUSG00000063457	20054	P62843	HGNC:10388	ENSG00000115268
ab16moc_1140	Rps20	MGI:1914677	ENSMUSG00000028234	67427	P60867	HGNC:10405	ENSG00000008988
ab16moc_1005	Rps24	MGI:98147	ENSMUSG00000025290	20088	P62849	HGNC:10411	ENSG00000138326
ab16moc_1403	Rps9	MGI:1924096	ENSMUSG00000006333	76846	Q6ZWN5	HGNC:10442	ENSG00000170889
ab16moc_1355	Rplp2	MGI:1914436	ENSMUSG00000025508	67186	P99027	HGNC:10377	ENSG00000177600
ab16moc_849	Rpl23	MGI:1929455	ENSMUSG00000071415	65019	P62830	HGNC:10316	ENSG00000219451
ab16moc_1467	Rpl35a	MGI:1928894	ENSMUSG00000060636	57808	O55142	HGNC:10345	ENSG00000182899
ab16moc_756	Sphkap	MGI:1924879	ENSMUSG00000026163	77629	Q6NSW3	HGNC:30619	ENSG00000153820
ab16moc_1025	Abhd6	MGI:1913332	ENSMUSG00000025277	66082	Q8R2Y0	HGNC:21398	ENSG00000163686
ab16moc_1012	Accn2	MGI:1194915	ENSMUSG00000023017	11419	Q6NXK8	HGNC:100	ENSG00000110881
ab16moc_1354	Arpc1a	MGI:1928896	ENSMUSG00000029621	56443	Q9R0Q6	HGNC:703	ENSG00000013455
ab16moc_1204	Adcy5	MGI:99673	ENSMUSG00000022840	224129	P84309	HGNC:236	ENSG00000173175
ab16moc_1164	Arl8b	MGI:1914416	ENSMUSG00000030105	67166	Q9CQW2	HGNC:25564	ENSG00000134108
ab16moc_1379	Arl8a	MGI:1915974	ENSMUSG00000026426	68724	Q8VEH3	HGNC:25192	ENSG00000143862
ab16moc_1396	Arf6	MGI:99435	ENSMUSG00000044147	11845	P62331	HGNC:659	ENSG00000165527
ab16moc_1450	Alg2	MGI:1914731	ENSMUSG00000039740	56737	Q9DBE8	HGNC:23159	ENSG00000119523
ab16moc_1539	Amot	MGI:108440	ENSMUSG00000041688	27494	A2AMK2	HGNC:17810	ENSG00000126016
ab16moc_1241	Atxn2	MGI:1277223	ENSMUSG00000042605	20239	O70305	HGNC:10555	ENSG00000204842
ab16moc_1473	B3galt6	MGI:2152819	ENSMUSG00000050796	117592	Q91Z92	HGNC:17978	ENSG00000176022
ab16moc_1375	Bloc1s2	MGI:1920939	ENSMUSG00000057506	73689	Q9CWG9	HGNC:20984	ENSG00000196072
ab16moc_1404	Bai3	MGI:2441837	ENSMUSG00000033569	210933	Q80ZF8	HGNC:945	ENSG00000135298
ab16moc_1408	Kcnma1	MGI:99923	ENSMUSG00000063142	16531	Q08460	HGNC:6284	ENSG00000156113
ab16moc_1513	Pde1b	MGI:97523	ENSMUSG00000022489	18574	Q01065	HGNC:8775	ENSG00000123360
ab16moc_1145	Pde4b	MGI:99557	ENSMUSG00000028525	18578	Q8VBU5	HGNC:8781	ENSG00000184588
ab16moc_1504	Pde8b	MGI:2443999	ENSMUSG00000021684	218461	Q8BI47	HGNC:8794	ENSG00000113231
ab16moc_1480	Slc7a11	MGI:1347355	ENSMUSG00000027737	26570	Q9WTR6	HGNC:11059	ENSG00000151012
ab16moc_1499	Tmem30a	MGI:106402	ENSMUSG00000032328	69981	Q8VEK0	HGNC:16667	ENSG00000112697
ab16moc_841	Acap2	MGI:1925868	ENSMUSG00000049076	78618	Q3UHL4	HGNC:16469	ENSG00000114331
ab16moc_1438	Cmtm4	MGI:2142888	ENSMUSG00000051578	97487	Q8CJ61	HGNC:19175	ENSG00000183723
ab16moc_1550	Clcn6	MGI:1347049	ENSMUSG00000029016	26372	O35454	HGNC:2024	ENSG00000011021
ab16moc_1455	Cmas	MGI:1337124	ENSMUSG00000030282	12764	Q99KK2	HGNC:18290	ENSG00000111726
ab16moc_1370	Cntn3	MGI:99534	ENSMUSG00000030075	18488	Q07409	HGNC:2173	ENSG00000113805
ab16moc_1452	Cntn6	MGI:1858223	ENSMUSG00000030092	53870	Q9JMB8	HGNC:2176	ENSG00000134115
ab16moc_1500	Cobl	MGI:105056	ENSMUSG00000020173	12808	Q5NBX1	HGNC:22199	ENSG00000106078
ab16moc_978	Cyc1	MGI:1913695	ENSMUSG00000022551	66445	Q9D0M3	HGNC:2579	ENSG00000179091
ab16moc_1230	Pla2g4e	MGI:1919144	ENSMUSG00000050211	329502	Q50L42	HGNC:24791	ENSG00000188089
ab16moc_891	Dapk1	MGI:1916885	ENSMUSG00000021559	69635	Q80YE7	HGNC:2674	ENSG00000196730
ab16moc_1425	Dgkz	MGI:1278339	ENSMUSG00000040479	104418	A2AHJ7	HGNC:2857	ENSG00000149091
ab16moc_995	Dgki	MGI:2443430	ENSMUSG00000038665	320127	-	HGNC:2855	ENSG00000157680
ab16moc_1196	Dpp10	MGI:2442409	ENSMUSG00000036815	269109	Q6NXK7	HGNC:20823	ENSG00000175497
ab16moc_1359	Dock7	MGI:1914549	ENSMUSG00000028556	67299	Q8R1A4	HGNC:19190	ENSG00000116641
ab16moc_1525	Ppp1r1b	MGI:94860	ENSMUSG00000061718	19049	Q60829	HGNC:9287	ENSG00000131771
ab16moc_1365	Efha2	MGI:1925756	ENSMUSG00000039478	78506	Q9CTY5	HGNC:27820	ENSG00000155970
ab16moc_1361	Eef1b2	MGI:1929520	ENSMUSG00000025967	55949	O70251	HGNC:3208	ENSG00000114942
ab16moc_1180	S1pr1	MGI:1096355	ENSMUSG00000045092	13609	O08530	HGNC:3165	ENSG00000170989
ab16moc_1552	Eps15	MGI:104583	ENSMUSG00000028552	13858	P42567	HGNC:3419	ENSG00000085832
ab16moc_744	Epn2	MGI:1333766	ENSMUSG00000001036	13855	Q8CHU3	HGNC:18639	ENSG00000072134
ab16moc_1211	Thsd7a	MGI:2685683	ENSMUSG00000032625	330267	Q69ZU6	HGNC:22207	ENSG00000005108
ab16moc_1018	Frs2	MGI:1100860	ENSMUSG00000020170	327826	Q8C180	HGNC:16971	ENSG00000166225
ab16moc_888	Fxr1	MGI:104860	ENSMUSG00000027680	14359	Q61584	HGNC:4023	ENSG00000114416
ab16moc_1020	Gabrb1	MGI:95619	ENSMUSG00000029212	14400	P50571	HGNC:4081	ENSG00000163288
ab16moc_1148	Gfra2	MGI:1195462	ENSMUSG00000022103	14586	O08842	HGNC:4244	ENSG00000168546
ab16moc_1420	Gad1	MGI:95632	ENSMUSG00000070880	14415	P48318	HGNC:4092	ENSG00000128683
ab16moc_1406	Grip1	MGI:1921303	ENSMUSG00000034813	74053	Q925T6	HGNC:18708	ENSG00000155974
ab16moc_1198	Gapdhs	MGI:95653	ENSMUSG00000061099	14447	Q64467	HGNC:24864	ENSG00000105679
ab16moc_890	Gpc4	MGI:104902	ENSMUSG00000031119	14735	P51655	HGNC:4452	ENSG00000076716
ab16moc_1197	Caprin1	MGI:1858234	ENSMUSG00000027184	53872	Q60865	HGNC:6743	ENSG00000135387
ab16moc_1501	Gtpbp1	MGI:109443	ENSMUSG00000042535	14904	O08582	HGNC:4669	ENSG00000100226
ab16moc_1184	Gucy1b3	MGI:1860604	ENSMUSG00000028005	54195	O54865	HGNC:4687	ENSG00000061918
ab16moc_743	Gucy1a2	MGI:2660877	ENSMUSG00000041624	234889	Q3UH83	HGNC:4684	ENSG00000152402
ab16moc_1410	Homer3	MGI:1347359	ENSMUSG00000003573	26558	Q99JP6	HGNC:17514	ENSG00000051128
ab16moc_1017	Ccdc88a	MGI:1925177	ENSMUSG00000032740	108686	Q5SNZ0	HGNC:25523	ENSG00000115355
ab16moc_613	Reep2	MGI:2385070	ENSMUSG00000038555	225362	Q8VCD6	HGNC:17975	ENSG00000132563
ab16moc_1482	Hapln3	MGI:1914916	ENSMUSG00000030606	67666	Q80WM5	HGNC:21446	ENSG00000140511
ab16moc_1541	Habp4	MGI:1891713	ENSMUSG00000021476	56541	Q9JKS5	HGNC:17062	ENSG00000130956
ab16moc_1521	Ipo4	MGI:1923001	ENSMUSG00000002319	75751	Q8VI75	HGNC:19426	ENSG00000196497
ab16moc_1389	Plcl2	MGI:1352756	ENSMUSG00000038910	224860	Q3U4E2	HGNC:9064	ENSG00000154822
ab16moc_1029	Itpr2	MGI:99418	ENSMUSG00000030287	16439	Q9Z329	HGNC:6181	ENSG00000123104
ab16moc_1034	Itpr3	MGI:96624	ENSMUSG00000042644	16440	P70227	HGNC:6182	ENSG00000096433
ab16moc_268	Itpr1	MGI:96623	ENSMUSG00000030102	16438	P11881	HGNC:6180	ENSG00000150995
ab16moc_1222	Itm2b	MGI:1309517	ENSMUSG00000022108	16432	O89051	HGNC:6174	ENSG00000136156
ab16moc_1465	Itm2c	MGI:1927594	ENSMUSG00000026223	64294	Q91VK4	HGNC:6175	ENSG00000135916
ab16moc_1422	Il1rapl1	MGI:2687319	ENSMUSG00000052372	331461	P59823	HGNC:5996	ENSG00000169306
ab16moc_1185	Idh3g	MGI:1099463	ENSMUSG00000002010	15929	P70404	HGNC:5386	ENSG00000067829
ab16moc_1166	Qk	MGI:97837	ENSMUSG00000062078	19317	Q9QYS9	HGNC:21100	ENSG00000112531
ab16moc_1233	Krit1	MGI:1930618	ENSMUSG00000000600	79264	Q6S5J6	HGNC:1573	ENSG00000001631
ab16moc_1032	Lphn2	MGI:2139714	ENSMUSG00000028184	99633	Q8JZZ7	HGNC:18582	ENSG00000117114
ab16moc_1368	Mal2	MGI:2146021	ENSMUSG00000024479	105853	Q8BI08	HGNC:13634	ENSG00000147676
ab16moc_1511	Mdga2	MGI:2444706	ENSMUSG00000078981	320772	P60755	HGNC:19835	NOT_FOUND
ab16moc_1380	Epdr1	MGI:2145369	ENSMUSG00000002808	105298	Q06BK9	HGNC:17572	ENSG00000086289
ab16moc_1439	Matn4	MGI:1328314	ENSMUSG00000016995	17183	O89029	HGNC:6910	ENSG00000124159
ab16moc_999	Magi3	MGI:1923484	ENSMUSG00000052539	99470	Q69ZE1	HGNC:29647	ENSG00000081026
ab16moc_1518	Mtx3	MGI:3647561	ENSMUSG00000021704	624619	-	HGNC:24812	ENSG00000177034
ab16moc_1239	Tmem63b	MGI:2387609	ENSMUSG00000036026	224807	Q3TWI9	HGNC:17735	ENSG00000137216
ab16moc_1141	Mccc1	MGI:1919289	ENSMUSG00000027709	72039	Q99MR8	HGNC:6936	ENSG00000078070
ab16moc_1547	Sybu	MGI:2442392	ENSMUSG00000022340	319613	Q8BHS8	HGNC:26011	ENSG00000147642
ab16moc_1488	Mtap9	MGI:2442208	ENSMUSG00000033900	213582	Q3TRR0	HGNC:26118	ENSG00000164114
ab16moc_1497	Timm44	MGI:1343262	ENSMUSG00000002949	21856	O35857	HGNC:17316	ENSG00000104980
ab16moc_1441	Mgll	MGI:1346042	ENSMUSG00000033174	23945	O35678	HGNC:17038	ENSG00000074416
ab16moc_877	Myef2	MGI:104592	ENSMUSG00000027201	17876	Q8C854	HGNC:17940	ENSG00000104177
ab16moc_1540	Gpm6b	MGI:107672	ENSMUSG00000031342	14758	P35803	HGNC:4461	ENSG00000046653
ab16moc_1400	Cyb5r3	MGI:94893	ENSMUSG00000018042	109754	Q9DCN2	HGNC:2873	ENSG00000100243
ab16moc_1387	Cadm4	MGI:2449088	ENSMUSG00000054793	260299	Q8R464	HGNC:30825	ENSG00000105767
ab16moc_1509	Wwp1	MGI:1861728	ENSMUSG00000041058	107568	Q8BZZ3	HGNC:17004	ENSG00000123124
ab16moc_1028	Dagla	MGI:2677061	ENSMUSG00000035735	269060	Q6WQJ1	HGNC:1165	ENSG00000134780
ab16moc_1477	Nrxn2	MGI:1096362	ENSMUSG00000033768	18190	Q3UGZ9	HGNC:8009	ENSG00000110076
ab16moc_1175	Nf1	MGI:97306	ENSMUSG00000020716	18015	Q04690	HGNC:7765	ENSG00000183249
ab16moc_1142	Dmd	MGI:94909	ENSMUSG00000045103	13405	P11531	HGNC:2928	ENSG00000198947
ab16moc_1405	Clmn	MGI:2136957	ENSMUSG00000021097	94040	Q8C5W0	HGNC:19972	ENSG00000165959
ab16moc_1224	Mical3	MGI:2442733	ENSMUSG00000003178	194401	Q3UGQ8	HGNC:24694	ENSG00000093100
ab16moc_1448	Nono	MGI:1855692	ENSMUSG00000031311	53610	Q99K48	HGNC:7871	ENSG00000147140
ab16moc_1146	Ndel1	MGI:1932915	ENSMUSG00000018736	83431	Q9ERR1	HGNC:17620	ENSG00000166579
ab16moc_1163	Rapgef6	MGI:2384761	ENSMUSG00000037533	192786	Q5NCJ5	HGNC:20655	ENSG00000158987
ab16moc_1496	Pam	MGI:97475	ENSMUSG00000026335	18484	P97467	HGNC:8596	ENSG00000145730
ab16moc_1529	Ppl	MGI:1194898	ENSMUSG00000039457	19041	Q8CEH5	HGNC:9273	ENSG00000118898
ab16moc_1395	Pex5	MGI:1098808	ENSMUSG00000005069	19305	O09012	HGNC:9719	ENSG00000139197
ab16moc_1545	Pld2	MGI:892877	ENSMUSG00000020828	18806	P97813	HGNC:9068	ENSG00000129219
ab16moc_1030	Serbp1	MGI:1914120	ENSMUSG00000036371	66870	Q9CY58	HGNC:17860	ENSG00000142864
ab16moc_1376	Ptn	MGI:97804	ENSMUSG00000029838	19242	P63089	HGNC:9630	ENSG00000105894
ab16moc_1167	Plxnc1	MGI:1890127	ENSMUSG00000074785	54712	Q9QZC2	HGNC:9106	ENSG00000136040
ab16moc_1242	Kcnab1	MGI:109155	ENSMUSG00000027827	16497	P63143	HGNC:6228	ENSG00000169282
ab16moc_1522	Kcnab3	MGI:1336208	ENSMUSG00000018470	16499	Q8BQX9	HGNC:6230	ENSG00000170049
ab16moc_1461	Kcnip2	MGI:2135916	ENSMUSG00000025221	80906	Q9JJ69	HGNC:15522	ENSG00000120049
ab16moc_1483	Kctd12b	MGI:2444667	ENSMUSG00000041633	207474	Q8C7J6	HGNC:14678	ENSG00000178695
ab16moc_1462	Kcnip4	MGI:1933131	ENSMUSG00000029088	80334	Q6PHZ8	HGNC:30083	ENSG00000185774
ab16moc_1459	Hcn1	MGI:1096392	ENSMUSG00000021730	15165	O88704	HGNC:4845	ENSG00000164588
ab16moc_1417	Hcn2	MGI:1298210	ENSMUSG00000020331	15166	O88703	HGNC:4846	ENSG00000099822
ab16moc_1391	Ube3b	MGI:1891295	ENSMUSG00000029577	117146	Q9ES34	HGNC:13478	ENSG00000151148
ab16moc_1026	Pa2g4	MGI:894684	ENSMUSG00000025364	18813	P50580	HGNC:8550	ENSG00000170515
ab16moc_1373	Prmt8	MGI:3043083	ENSMUSG00000030350	381813	Q6PAK3	HGNC:5188	ENSG00000111218
ab16moc_1536	Ppm1h	MGI:2442087	ENSMUSG00000034613	319468	Q3UYC0	HGNC:18583	ENSG00000111110
ab16moc_1229	Sec61a2	MGI:1931071	ENSMUSG00000025816	57743	Q9JLR1	HGNC:17702	ENSG00000065665
ab16moc_855	Unc13c	MGI:2149021	ENSMUSG00000062151	208898	Q8K0T7	HGNC:23149	ENSG00000137766
ab16moc_1446	Rasa4	MGI:1858600	ENSMUSG00000004952	54153	Q3U2R4	HGNC:23181	ENSG00000214783
ab16moc_1399	Ptprt	MGI:1321152	ENSMUSG00000053141	19281	Q99M80	HGNC:9682	ENSG00000196090
ab16moc_1478	Rims4	MGI:2674366	ENSMUSG00000035226	241770	Q3UYK4	HGNC:16183	ENSG00000101098
ab16moc_1409	Rgs8	MGI:108408	ENSMUSG00000042671	67792	Q8BXT1	HGNC:16810	ENSG00000135824
ab16moc_1232	Rgs12	MGI:1918979	ENSMUSG00000029101	71729	Q8CGE9	HGNC:9994	ENSG00000159788
ab16moc_1382	Rgs19	MGI:1915153	NOT_FOUND	56470	Q9CX84	HGNC:13735	ENSG00000171700
ab16moc_1360	Clip1	MGI:1928401	ENSMUSG00000049550	56430	Q922J3	HGNC:10461	ENSG00000130779
ab16moc_1546	Rnf11	MGI:1352759	ENSMUSG00000028557	29864	Q9QYK7	HGNC:10056	ENSG00000123091
ab16moc_1492	Thoc4	MGI:1341044	ENSMUSG00000025134	21681	O08583	HGNC:19071	ENSG00000219039
ab16moc_1554	Larp1	MGI:1890165	ENSMUSG00000072933	73158	Q6ZQ58	HGNC:29531	ENSG00000155506
ab16moc_1234	Robo2	MGI:1890110	ENSMUSG00000052516	268902	Q7TPD3	HGNC:10250	ENSG00000185008
ab16moc_842	Ryr3	MGI:99684	ENSMUSG00000057378	20192	A2AFY4	HGNC:10485	ENSG00000198838
ab16moc_1453	Khdrbs1	MGI:893579	ENSMUSG00000028790	20218	Q60749	HGNC:18116	ENSG00000121774
ab16moc_1210	Sept1	MGI:1858916	ENSMUSG00000000486	54204	P42209	HGNC:2879	ENSG00000180096
ab16moc_987	Wnk2	MGI:1922857	ENSMUSG00000037989	75607	Q3UH66	HGNC:14542	ENSG00000165238
ab16moc_1445	Ppp2r5b	MGI:2388480	ENSMUSG00000024777	225849	Q3V3S8	HGNC:9310	ENSG00000068971
ab16moc_1468	Wipf3	MGI:3044681	NOT_FOUND	330319	P0C7L0	HGNC:22004	ENSG00000122574
ab16moc_1031	Skp1a	MGI:103575	ENSMUSG00000036309	21402	Q9WTX5	HGNC:10899	ENSG00000113558
ab16moc_1531	Ykt6	MGI:1927550	ENSMUSG00000002741	56418	Q9CQW1	HGNC:16959	ENSG00000106636
ab16moc_1514	Slc4a7	MGI:2443878	ENSMUSG00000021733	218756	Q8BTY2	HGNC:11033	ENSG00000033867
ab16moc_994	Slc4a10	MGI:2150150	ENSMUSG00000026904	94229	Q5DTL9	HGNC:13811	ENSG00000144290
ab16moc_1526	Scn2b	MGI:106921	ENSMUSG00000070304	72821	Q56A07	HGNC:10589	ENSG00000149575
ab16moc_1183	Scn2a1	MGI:98248	ENSMUSG00000075318	110876	A2AJZ1	HGNC:10588	ENSG00000136531
ab16moc_1165	Slc6a1	MGI:95627	ENSMUSG00000030310	232333	P31648	HGNC:11042	ENSG00000157103
ab16moc_1244	Gpr98	MGI:1274784	ENSMUSG00000069170	110789	Q8VHN7	HGNC:17416	ENSG00000164199
ab16moc_1386	Sst	MGI:98326	ENSMUSG00000004366	20604	P60041	HGNC:11329	ENSG00000157005
ab16moc_889	Speg	MGI:109282	ENSMUSG00000026207	11790	Q62407	HGNC:16901	ENSG00000072195
ab16moc_1179	Sfpq	MGI:1918764	ENSMUSG00000028820	71514	Q8VIJ6	HGNC:10774	ENSG00000116560
ab16moc_1353	Cttn	MGI:99695	ENSMUSG00000031078	13043	Q60598	HGNC:3338	ENSG00000085733
ab16moc_892	Smc1a	MGI:1344345	ENSMUSG00000041133	24061	Q9CU62	HGNC:11111	ENSG00000072501
ab16moc_1443	Acadvl	MGI:895149	ENSMUSG00000018574	11370	P50544	HGNC:92	ENSG00000072778
ab16moc_1208	Acad8	MGI:1914198	ENSMUSG00000031969	66948	Q9D7B6	HGNC:87	ENSG00000151498
ab16moc_1487	Fech	MGI:95513	ENSMUSG00000024588	14151	P22315	HGNC:3647	ENSG00000066926
ab16moc_1231	H1f0	MGI:95893	ENSMUSG00000048769	14958	P10922	HGNC:4714	ENSG00000189060
ab16moc_1236	Hist1h1b	MGI:1861461	ENSMUSG00000058773	56702	P43276	HGNC:4719	ENSG00000184357
ab16moc_549	Hist1h1c	MGI:1931526	ENSMUSG00000036181	50708	P15864	HGNC:4716	ENSG00000187837
ab16moc_614	Hist1h1d	MGI:107502	ENSMUSG00000052565	14957	P43277	HGNC:4717	ENSG00000124575
ab16moc_668	Hist1h1e	MGI:1931527	ENSMUSG00000051627	50709	P43274	HGNC:4718	ENSG00000168298
ab16moc_1460	Kcnd2	MGI:102663	ENSMUSG00000060882	16508	Q9Z0V2	HGNC:6238	ENSG00000184408
ab16moc_761	Rps4x	MGI:98158	ENSMUSG00000031320	20102	P62702	HGNC:10424	ENSG00000186008
ab16moc_887	Rps23	MGI:1913725	ENSMUSG00000049517	66475	P62267	HGNC:10410	ENSG00000186468
ab16moc_1147	Rpl10	MGI:105943	ENSMUSG00000008682	104368	Q6ZWV3	HGNC:10298	ENSG00000147403
ab16moc_974	Csnk1a1	MGI:1934950	ENSMUSG00000024576	93687	Q8BK63	HGNC:2451	ENSG00000113712
ab16moc_1491	Sdhb	MGI:1914930	ENSMUSG00000009863	67680	Q9CQA3	HGNC:10681	ENSG00000117118
ab16moc_1352	Cacng2	MGI:1316660	ENSMUSG00000055844	12300	O88602	HGNC:1406	ENSG00000166862
ab16moc_1510	Fbxo6	MGI:1354743	ENSMUSG00000055401	50762	Q9QZN4	HGNC:13585	ENSG00000116663
ab16moc_1407	Rps10	MGI:1914347	ENSMUSG00000052146	67097	P63325	HGNC:10383	ENSG00000215464
ab16moc_1476	Necab2	MGI:2152211	ENSMUSG00000031837	117148	Q91ZP9	HGNC:23746	ENSG00000103154
ab16moc_1412	Inpp4a	MGI:1931123	ENSMUSG00000026113	269180	Q9EPW0	HGNC:6074	ENSG00000040933
ab16moc_1532	Atp6ap1	MGI:109629	ENSMUSG00000019087	54411	Q9R1Q9	HGNC:868	ENSG00000071553
ab16moc_1377	Opa3	MGI:2686271	ENSMUSG00000052214	403187	Q505D7	HGNC:8142	ENSG00000125741
ab16moc_1413	Pxmp3	MGI:107486	ENSMUSG00000040374	19302	Q8C437	HGNC:9717	ENSG00000164751
ab16moc_1144	Vps41	MGI:1929215	ENSMUSG00000041236	218035	Q5KU39	HGNC:12713	ENSG00000006715
ab16moc_1143	Arpc5l	MGI:1921442	ENSMUSG00000026755	74192	Q9D898	HGNC:23366	ENSG00000136950
ab16moc_1538	Akap1	MGI:104729	ENSMUSG00000018428	11640	O08715	HGNC:367	ENSG00000121057
ab16moc_1022	Plekha7	MGI:2445094	ENSMUSG00000045659	233765	Q3UIL6	HGNC:27049	ENSG00000166689
ab16moc_1544	Pex12	MGI:2144177	ENSMUSG00000018733	103737	Q8VC48	HGNC:8854	ENSG00000108733
ab16moc_1424	3110002H16Rik	MGI:1916528	ENSMUSG00000024410	76482	Q8VC42	HGNC:24326	ENSG00000141452
ab16moc_1435	Ndufa6	MGI:1914380	ENSMUSG00000022450	67130	Q9CQZ5	HGNC:7690	ENSG00000184983
ab16moc_886	Fut8	MGI:1858901	ENSMUSG00000021065	53618	Q9WTS2	HGNC:4019	ENSG00000033170
ab16moc_1486	Bcas3	MGI:2385848	ENSMUSG00000059439	192197	Q8CCN5	HGNC:14347	ENSG00000141376
ab16moc_1372	Ndufb11	MGI:1349919	ENSMUSG00000031059	104130	O09111	HGNC:20372	ENSG00000147123
ab16moc_1004	Ociad2	MGI:1916377	ENSMUSG00000029153	433904	Q9D8W7	HGNC:28685	ENSG00000145247
ab16moc_1186	Ndufa8	MGI:1915625	ENSMUSG00000026895	68375	Q9DCJ5	HGNC:7692	ENSG00000119421
ab16moc_1457	Atp6ap2	MGI:1917745	ENSMUSG00000031007	70495	Q9CYN9	HGNC:18305	ENSG00000182220
ab16moc_1530	Tmem214	MGI:1916046	ENSMUSG00000038828	68796	Q8R0D5	HGNC:25983	ENSG00000119777
ab16moc_1384	Mlec	MGI:1924015	ENSMUSG00000048578	109154	Q6ZQI3	HGNC:28973	ENSG00000110917
ab16moc_1414	Ccdc109a	MGI:3026965	ENSMUSG00000009647	215999	Q3UMR5	HGNC:23526	ENSG00000156026
ab16moc_1543	Lzts2	MGI:2385095	ENSMUSG00000035342	226154	Q91YU6	HGNC:29381	ENSG00000107816
ab16moc_1451	Clstn1	MGI:1929895	ENSMUSG00000039953	65945	Q9EPL2	HGNC:17447	ENSG00000171603
ab16moc_1498	Tmem109	MGI:1915789	ENSMUSG00000034659	68539	Q3UBX0	HGNC:28771	ENSG00000110108
ab16moc_1357	Apoo	MGI:1915566	ENSMUSG00000079508	68316	Q9DCZ4	HGNC:28727	ENSG00000184831
ab16moc_1367	Baalc	MGI:1928704	ENSMUSG00000022296	118452	Q8VHV1	HGNC:14333	ENSG00000164929
ab16moc_1174	Ccdc92	MGI:106485	ENSMUSG00000037979	215707	Q8VDN4	HGNC:29563	ENSG00000119242
ab16moc_1173	Hax1	MGI:1346319	ENSMUSG00000027944	23897	O35387	HGNC:16915	ENSG00000143575
ab16moc_1159	1700025G04Rik	MGI:1916649	ENSMUSG00000032666	69399	Q8K207	HGNC:15494	ENSG00000116667
ab16moc_1199	Mtap7d2	MGI:1917474	ENSMUSG00000041020	78283	A2AG54	HGNC:25899	ENSG00000184368
ab16moc_1508	Mtap7	MGI:1328328	ENSMUSG00000019996	17761	O88735	HGNC:6869	ENSG00000135525
ab16moc_1535	Ndufb3	MGI:1913745	ENSMUSG00000026032	66495	Q9CQZ6	HGNC:7698	ENSG00000119013
ab16moc_1172	Emd	MGI:108117	ENSMUSG00000001964	13726	O08579	HGNC:3331	ENSG00000102119
ab16moc_1411	Spata2L	MGI:1926029	ENSMUSG00000033594	78779	Q5DTL7	HGNC:28393	ENSG00000158792
ab16moc_1182	Cdipt	MGI:105491	ENSMUSG00000030682	52858	Q8VDP6	HGNC:1769	ENSG00000103502
ab16moc_1418	Cspg5	MGI:1352747	ENSMUSG00000032482	29873	Q71M36	HGNC:2467	ENSG00000114646
ab16moc_546	Rp2h	MGI:1277953	ENSMUSG00000060090	19889	Q9EPK2	HGNC:10274	ENSG00000102218
ab16moc_1215	Nelf	MGI:1861755	ENSMUSG00000006476	56876	Q99NF2	HGNC:29843	ENSG00000165802
ab16moc_878	Strn3	MGI:2151064	ENSMUSG00000020954	94186	Q9ERG2	HGNC:15720	ENSG00000196792
ab16moc_300	Gprin3	MGI:1924785	ENSMUSG00000045441	243385	Q8BWS5	HGNC:27733	ENSG00000185477
ab16moc_1394	Bcl2l13	MGI:2136959	ENSMUSG00000009112	94044	P59017	HGNC:17164	ENSG00000099968
ab16moc_1237	Hp1bp3	MGI:109369	ENSMUSG00000028759	15441	A2AM65	HGNC:24973	ENSG00000127483
ab16moc_1381	Fam120c	MGI:2387687	ENSMUSG00000025262	NOT_FOUND	Q8C3F2	HGNC:16949	ENSG00000184083
ab16moc_1189	BC037034	MGI:2385896	ENSMUSG00000036948	231807	Q3UTZ3	HGNC:25604	ENSG00000146826
ab16moc_1484	Smpd3	MGI:1927578	ENSMUSG00000031906	58994	Q9JJY3	HGNC:14240	ENSG00000103056
ab16moc_1243	Ubash3b	MGI:1920078	ENSMUSG00000032020	72828	Q8BGG7	HGNC:29884	ENSG00000154127
ab16moc_1358	Astn2	MGI:1889277	ENSMUSG00000028373	56079	Q80Z10	HGNC:17021	ENSG00000148219
ab16moc_1226	Mlc1	MGI:2157910	ENSMUSG00000035805	170790	Q8VHK5	HGNC:17082	ENSG00000100427
ab16moc_1371	Dhx15	MGI:1099786	ENSMUSG00000029169	13204	O35286	HGNC:2738	ENSG00000109606
ab16moc_1515	Ythdc2	MGI:2448561	ENSMUSG00000034653	240255	Q3UST9	HGNC:24721	ENSG00000047188
ab16moc_1517	Dhx57	MGI:2147067	ENSMUSG00000035051	106794	Q6P5D3	HGNC:20086	ENSG00000163214
ab16moc_1551	Dhx29	MGI:2145374	ENSMUSG00000042426	218629	Q6PGC1	HGNC:15815	ENSG00000067248
ab16moc_1181	Jakmip2	MGI:1923467	ENSMUSG00000024502	76217	Q3UPL4	HGNC:29067	ENSG00000176049
ab16moc_1553	Jakmip1	MGI:1923321	ENSMUSG00000063646	76071	Q8BVL9	HGNC:26460	ENSG00000152969
ab16moc_1027	Lrrfip1	MGI:1342770	ENSMUSG00000026305	16978	Q8BLM1	HGNC:6702	ENSG00000124831
ab16moc_1219	Timm13	MGI:1353432	ENSMUSG00000020219	30055	Q9WV98	HGNC:11816	ENSG00000099800
ab16moc_1415	Cyb5b	MGI:1913677	ENSMUSG00000031924	66427	Q9CQX2	HGNC:24374	ENSG00000103018
ab16moc_1447	Gnb3	MGI:95785	ENSMUSG00000023439	14695	Q61011	HGNC:4400	ENSG00000111664
ab16moc_1528	Vangl2	MGI:2135272	ENSMUSG00000026556	93840	Q91ZD4	HGNC:15511	ENSG00000162738
ab16moc_1212	Tmco1	MGI:1921173	ENSMUSG00000052428	68944	Q921L3	HGNC:18188	ENSG00000143183
ab16moc_1454	Lysmd1	MGI:1919409	ENSMUSG00000053769	217779	Q9D0E3	HGNC:32070	ENSG00000163155
ab16moc_1162	C85492	MGI:2143424	ENSMUSG00000066235	215494	Q8BW41	HGNC:25902	ENSG00000144647
ab16moc_1490	Rgs7bp	MGI:106334	ENSMUSG00000021719	52882	Q8BQP9	HGNC:23271	ENSG00000186479
ab16moc_1366	Nrgn	MGI:1927184	ENSMUSG00000053310	64011	P60761	HGNC:8000	ENSG00000154146
ab16moc_1437	Eepd1	MGI:1914734	ENSMUSG00000036611	67484	Q3TGW2	HGNC:22223	ENSG00000122547
ab16moc_1495	Lsm11	MGI:1919540	ENSMUSG00000044847	72290	Q8BUV6	HGNC:30860	ENSG00000155858
ab16moc_1472	1810026J23Rik	MGI:1917023	ENSMUSG00000048429	69773	Q8BGX2	HGNC:25152	ENSG00000142444
ab16moc_1470	5031439G07Rik	MGI:2444899	ENSMUSG00000036046	223739	Q3UE31	HGNC:1314	ENSG00000100364
ab16moc_1397	Camsap1	MGI:3036242	ENSMUSG00000026933	227634	A2AHC3	HGNC:19946	ENSG00000130559
ab16moc_1444	Lnp	MGI:1918115	ENSMUSG00000009207	69605	Q7TQ95	HGNC:21610	ENSG00000144320
ab16moc_1449	Slain2	MGI:1923241	ENSMUSG00000036087	75991	Q05DK1	HGNC:29282	ENSG00000109171
ab16moc_1006	A830010M20Rik	MGI:2445097	ENSMUSG00000044060	231570	Q3TEG0	HGNC:29192	ENSG00000069712
ab16moc_1216	6430598A04Rik	MGI:2443880	ENSMUSG00000045348	243300	Q3UF51	HGNC:22009	ENSG00000166924
ab16moc_847	Chmp6	MGI:3583942	ENSMUSG00000025371	208092	P0C0A3	HGNC:25675	ENSG00000176108
ab16moc_758	Zdhhc8	MGI:1338012	ENSMUSG00000060166	27801	Q5Y5T5	HGNC:18474	ENSG00000099904
ab16moc_1469	Eif2c2	MGI:2446632	ENSMUSG00000036698	239528	Q8CJG0	HGNC:3263	ENSG00000123908
ab16moc_1520	Eif2c1	MGI:2446630	ENSMUSG00000041530	236511	Q8CJG1	HGNC:3262	ENSG00000092847
ab16moc_1548	Tdrkh	MGI:1919884	ENSMUSG00000041912	72634	Q80VL1	HGNC:11713	ENSG00000182134
ab16moc_1401	Pex3	MGI:1929646	ENSMUSG00000019809	56535	Q9QXY9	HGNC:8858	ENSG00000034693
ab16moc_1007	Wibg	MGI:1925678	ENSMUSG00000064030	78428	Q8CHP5	HGNC:30258	ENSG00000170473
ab16moc_1479	Sarm1	MGI:2136419	ENSMUSG00000050132	237868	Q6PDS3	HGNC:17074	ENSG00000004139
ab16moc_1436	Pex14	MGI:1927868	ENSMUSG00000028975	56273	Q9R0A0	HGNC:8856	ENSG00000142655
ab16moc_1537	6430704M03Rik	MGI:2442704	ENSMUSG00000045589	230235	Q8BYS5	HGNC:1362	ENSG00000136805
ab16moc_1209	Lrrc8c	MGI:2140839	ENSMUSG00000054720	100604	Q8R502	HGNC:25075	ENSG00000171488
ab16moc_1378	Olfm3	MGI:2387329	ENSMUSG00000027965	229759	P63056	HGNC:17990	ENSG00000118733
ab16moc_1170	Pex10	MGI:2684988	ENSMUSG00000029047	668173	A2ADD0	HGNC:8851	ENSG00000157911
ab16moc_1423	Cdk5r1	MGI:101764	ENSMUSG00000048895	12569	P61809	HGNC:1775	ENSG00000176749
ab16moc_1033	Rbm14	MGI:1929092	ENSMUSG00000006456	56275	Q8C2Q3	HGNC:14219	ENSG00000173959
ab16moc_1221	Elavl1	MGI:1100851	ENSMUSG00000040028	15568	P70372	HGNC:3312	ENSG00000066044
ab16moc_1385	Elavl4	MGI:107427	ENSMUSG00000028546	15572	A2A9R6	HGNC:3315	ENSG00000162374
ab16moc_1390	Elavl3	MGI:109157	ENSMUSG00000003410	15571	Q60900	HGNC:3314	ENSG00000196361
ab16moc_1238	Pabpc2	MGI:1349723	ENSMUSG00000051732	18459	Q3V2M1	HGNC:8556	ENSG00000151846
ab16moc_760	Pabpc6	MGI:1914793	ENSMUSG00000046173	67543	Q9D4E6	HGNC:8556	ENSG00000151846
ab16moc_1225	Hnrnpa0	MGI:1924384	ENSMUSG00000007836	77134	Q9CX86	HGNC:5030	ENSG00000177733
ab16moc_1542	Hnrnpa2b1	MGI:104819	ENSMUSG00000004980	53379	O88569	HGNC:5033	ENSG00000122566
ab16moc_1213	Cdh11	MGI:99217	ENSMUSG00000031673	12552	P55288	HGNC:1750	ENSG00000140937
ab16moc_1228	Pcdh7	MGI:1860487	ENSMUSG00000029108	54216	A2RS43	HGNC:8659	ENSG00000169851
ab16moc_759	Pcdhgc5	MGI:1935205	ENSMUSG00000023036	93708	Q91XW9	HGNC:8718	ENSG00000081853
ab16moc_1556	Pcdha4	MGI:1298406	ENSMUSG00000007440	12936	O88689	HGNC:8670	ENSG00000081842
ab16moc_1555	Pcdha11	MGI:1298372	ENSMUSG00000007440	12942	O88194	HGNC:8665	ENSG00000081842
ab16moc_1507	Eif4a3	MGI:1923731	ENSMUSG00000025580	192170	Q91VC3	HGNC:18683	ENSG00000141543
ab16moc_1402	Rap2a	MGI:97855	ENSMUSG00000051615	76108	Q80ZJ1	HGNC:9861	ENSG00000125249
ab16moc_1516	Rab3b	MGI:1917158	ENSMUSG00000003411	69908	Q9CZT8	HGNC:9778	ENSG00000169213
ab16moc_1533	Dnajb12	MGI:1931881	ENSMUSG00000020109	56709	Q9QYI4	HGNC:14891	ENSG00000148719
ab16moc_1512	Dnajb5	MGI:1930018	ENSMUSG00000036052	56323	O89114	HGNC:14887	ENSG00000137094
ab16moc_1152	Atp9a	MGI:1330826	ENSMUSG00000027546	11981	O70228	HGNC:13540	ENSG00000054793
ab16moc_1356	Trim32	MGI:1917057	ENSMUSG00000051675	69807	Q8CH72	HGNC:16380	ENSG00000119401
ab16moc_1171	Lrrc16a	MGI:1915982	ENSMUSG00000021338	68732	Q5NBX8	HGNC:21581	ENSG00000079691
ab16moc_1392	Kif17	MGI:1098229	ENSMUSG00000028758	16559	Q99PW8	HGNC:19167	ENSG00000117245
ab16moc_1523	Ankrd34b	MGI:2443245	ENSMUSG00000045034	218440	Q3UUF8	HGNC:33736	ENSG00000189127
ab16moc_1505	Ppp1r12b	MGI:1916417	ENSMUSG00000073557	329251	Q8BG95	HGNC:7619	ENSG00000077157
ab16moc_1503	Mib2	MGI:2679684	ENSMUSG00000029060	76580	Q8R516	HGNC:30577	ENSG00000197530
ab16moc_1489	Prickle1	MGI:1916034	ENSMUSG00000036158	106042	Q3U5C7	HGNC:17019	ENSG00000139174
ab16moc_1506	Chrm1	MGI:88396	ENSMUSG00000032773	12669	P12657	HGNC:1950	ENSG00000168539
ab16moc_1416	Dhrs4	MGI:90169	ENSMUSG00000022210	28200	Q99LB2	HGNC:16985	ENSG00000187630
ab16moc_1374	Brsk2	MGI:1923020	ENSMUSG00000053046	75770	Q69Z98	HGNC:11405	ENSG00000174672
ab16moc_984	Grk6	MGI:1347078	ENSMUSG00000074886	26385	O70293	HGNC:4545	ENSG00000198055
ab16moc_1456	Map4k3	MGI:2154405	ENSMUSG00000024242	225028	Q99JP0	HGNC:6865	ENSG00000011566
ab16moc_1524	Pak6	MGI:2679420	ENSMUSG00000074923	214230	Q3ULB5	HGNC:16061	ENSG00000137843
ab16moc_1419	Lrrtm1	MGI:2389173	ENSMUSG00000060780	74342	Q8K377	HGNC:19408	ENSG00000162951
ab16moc_1471	Rtn4r	MGI:2136886	ENSMUSG00000043811	65079	Q99PI8	HGNC:18601	ENSG00000040608
ab16moc_1466	Lrfn1	MGI:2136810	ENSMUSG00000030600	80749	Q8C1V9	HGNC:29290	ENSG00000128011
ab16moc_1157	Fau	MGI:102547	ENSMUSG00000038274	14109	P62862	HGNC:3597	ENSG00000149806
ab16moc_1169	Syt11	MGI:1859547	ENSMUSG00000068923	229521	Q3TPH5	HGNC:19239	ENSG00000132718
ab16moc_1421	Syt3	MGI:99665	ENSMUSG00000030731	20981	O35681	HGNC:11511	ENSG00000213023
ab16moc_1168	Tom1	MGI:1338026	ENSMUSG00000042870	21968	O88746	HGNC:11982	ENSG00000100284
ab16moc_852	Odz4	MGI:2447063	ENSMUSG00000066336	23966	Q3UHK6	HGNC:29945	ENSG00000149256
ab16moc_1214	Tbl2	MGI:1351652	ENSMUSG00000005374	27368	Q9R099	HGNC:11586	ENSG00000106638
ab16moc_1158	Trpv2	MGI:1341836	ENSMUSG00000018507	22368	Q9WTR1	HGNC:18082	ENSG00000187688
ab16moc_1369	Gcn1l1	MGI:2444248	ENSMUSG00000041638	231659	Q3UHQ5	HGNC:4199	ENSG00000089154
ab16moc_1398	Tmed10	MGI:1915831	ENSMUSG00000021248	68581	Q9D1D4	HGNC:16998	ENSG00000170348
ab16moc_1388	Nt5dc3	MGI:3513266	ENSMUSG00000054027	103466	Q3T9W5	HGNC:30826	ENSG00000111696
ab16moc_1160	Inpp5a	MGI:2686961	ENSMUSG00000025477	212111	Q7TNC9	HGNC:6076	ENSG00000068383
ab16moc_986	Abhd12	MGI:1923442	ENSMUSG00000032046	76192	Q99LR1	HGNC:15868	ENSG00000100997
ab16moc_615	Atp6v1b1	MGI:103285	ENSMUSG00000006269	110935	Q6P6I3	HGNC:853	ENSG00000116039
ab16moc_1383	Vps13a	MGI:2444304	ENSMUSG00000046230	271564	Q5H8C4	HGNC:1908	ENSG00000197969
ab16moc_860	Vamp1	MGI:1313276	ENSMUSG00000030337	22317	Q9CXX2	HGNC:12642	ENSG00000139190
ab16moc_1463	Vti1a	MGI:1855699	ENSMUSG00000024983	53611	Q5FWJ7	HGNC:17792	ENSG00000151532
ab16moc_1217	Kcna3	MGI:96660	ENSMUSG00000047959	16491	P16390	HGNC:6221	ENSG00000177272
ab16moc_1021	Kcnb1	MGI:96666	ENSMUSG00000050556	16500	Q03717	HGNC:6231	ENSG00000158445
ab16moc_1549	Ythdf1	MGI:1917431	ENSMUSG00000038848	228994	P59326	HGNC:15867	ENSG00000149658
ab16moc_1464	Ythdf2	MGI:2444233	ENSMUSG00000040025	213541	Q3TWU3	HGNC:31675	ENSG00000198492
ab16moc_1481	Ythdf3	MGI:1918850	ENSMUSG00000047213	229096	Q8BYK6	HGNC:26465	ENSG00000185728
ab16moc_735	Chmp1b	MGI:1914314	ENSMUSG00000073543	67064	Q9CQD4	HGNC:24287	NOT_FOUND
ab16moc_1013	BC005764	MGI:2388640	ENSMUSG00000035835	216152	Q5DTP6	HGNC:38319	ENSG00000129951
ab16moc_1019	Trp53i11	MGI:2670995	ENSMUSG00000068735	277414	Q3UQL4	HGNC:16842	ENSG00000175274
ab16moc_1023	Prrc2c	MGI:1913754	ENSMUSG00000040225	226562	Q4FZE4	HGNC:24903	ENSG00000117523
ab16moc_1190	NOT_FOUND	NOT_FOUND	NOT_FOUND	NOT_FOUND	-	NOT_FOUND	NOT_FOUND
ab16moc_1223	Refbp2	MGI:1913144	ENSMUSG00000060244	56009	Q9JJW6	NOT_FOUND	ENSG00000219039
ab16moc_1227	Mtfp1	MGI:1916686	ENSMUSG00000004748	67900	Q9CRB8	NOT_FOUND	ENSG00000100010
ab16moc_1240	Tmx2	MGI:1914208	ENSMUSG00000050043	66958	Q8BW13	HGNC:30739	ENSG00000213593
ab16moc_1440	Cisd3	MGI:101788	ENSMUSG00000078695	217149	A2A666	HGNC:27578	NOT_FOUND
ab16moc_1474	Kidins220	MGI:1924730	ENSMUSG00000036333	77480	Q3V2X2	HGNC:29508	ENSG00000134313
ab16moc_1475	Cdk12	MGI:1098802	ENSMUSG00000003119	69131	A2A531	HGNC:24224	ENSG00000167258
ab16moc_1485	Abcc8	MGI:1352629	ENSMUSG00000040136	20927	Q6PGE2	HGNC:59	ENSG00000006071
ab16moc_1494	Gykl1	MGI:891990	ENSMUSG00000053624	14625	Q0VDQ2	NOT_FOUND	NOT_FOUND
ab16moc_1502	Iap	MGI:96306	NOT_FOUND	NOT_FOUND	P03975	NOT_FOUND	NOT_FOUND
ab16moc_1519	Gm9369	MGI:3645990	NOT_FOUND	668804	-	NOT_FOUND	NOT_FOUND
ab16moc_1527	C230081A13Rik	MGI:2442366	ENSMUSG00000074305	244895	Q69Z38	NOT_FOUND	ENSG00000173517
ab16moc_753	Celf2	MGI:1338822	ENSMUSG00000002107	14007	Q3U7J8	HGNC:2550	ENSG00000048740
ab16moc_979	Rps26	MGI:1351628	ENSMUSG00000025362	27370	P62855	HGNC:31329	ENSG00000204652
