# Supplementary material for: Comparative Study of Human and Mouse Postsynaptic Proteomes Finds High Compositional Conservation and Abundance Differences for Key Synaptic Proteins
Source: PLoS One. 2012 Oct 5;7(10):e46683. doi: 10.1371/journal.pone.0046683 (PMC3465276; doi:10.1371/journal.pone.0046683)
Supplement: Table S4 — Protein Classes Overrepresented in Proteins Unique to Each Species. Proteins from the total PSD exclusive to human or mouse were classified independently using the Panther ‘Protein Class’ descriptor. Enrichment analysis was done to determine Protein Classes overrepresented in each species set of exclusive molecules. The Benjamini-Hochberg procedure was used to correct for multiple testing. The column ‘observed’ retrieves the number of proteins identified in each ‘Protein Class’ while the column ‘expected’, the number that would have been identified by chance. Over or under-representations are shown by a (+) or (−) symbol respectively. A second sheet contains the same analysis but done only for the molecules from the consensus PSD. (XLSX) [file pone.0046683.s004.xlsx]

## Sheet: Legend
Table S4. Protein Classes Overrepresented in Proteins Unique to Each Species.
Proteins from the total PSD exclusive to human or mouse were classified independently using the Panther 'Protein Class' descriptor. Enrichment analysis was done to determine Protein Classes overrepresented in each species set of exclusive molecules. The Benjamini-Hochberg procedure was used to correct for multiple testing. The column 'observed' retrieves the number of proteins identified in each …

## Sheet: Table for All PSD
Protein classes in human PSD as compared with human genome							Protein classes in mouse PSD as compared with human genome
PANTHER Protein Class	Homo sapiens genes	Observed	Expected	over/under	P-value	Corrected P-value	Observed	Expected	over/under	P-value	Corrected P-value
cytoskeletal protein	441	36	9.17	+	6.76e-12	1.30468e-09	14	10.85	+	0.203	0.618203
oxidoreductase	550	39	11.44	+	5.39e-11	5.20135e-09	24	13.54	+	0.00568	0.0522019
transcription factor	2067	9	42.98	-	8.18e-11	5.26247e-09	11	50.87	-	2.59e-12	1.66623e-10
transferase	1512	70	31.44	+	2.98e-10	1.43785e-08	40	37.21	+	0.341	0.785786
dehydrogenase	210	22	4.37	+	1.17e-09	4.5162e-08	13	5.17	+	0.00251	0.0322069
membrane traffic protein	321	27	6.67	+	1.68e-09	4.74229e-08	18	7.9	+	0.00126	0.020265
membrane trafficking regulatory protein	107	16	2.22	+	1.72e-09	4.74229e-08	4	2.63	+	0.271	0.742099
actin family cytoskeletal protein	222	22	4.62	+	3.16e-09	7.6235e-08	6	5.46	+	0.465	0.819145
kinase	679	40	14.12	+	5.82e-09	1.24807e-07	25	16.71	+	0.032	0.181647
nucleotide kinase	51	10	1.06	+	1.74e-07	3.3582e-06	4	1.26	+	0.0385	0.2123
non-motor actin binding protein	114	14	2.37	+	1.93e-07	3.38627e-06	2	2.81	-	0.468	0.819145
zinc finger transcription factor	803	1	16.7	-	7.3e-07	1.17408e-05	3	19.76	-	2.92e-06	7.0445e-05
Unclassified	6763	104	140.62	-	6.24e-05	0.0009264	162	166.43	-	0.355	0.803057
reductase	65	8	1.35	+	8e-05	0.00110286	5	1.6	+	0.0234	0.15054
protein kinase	510	25	10.6	+	8.96e-05	0.00115285	16	12.55	+	0.195	0.613242
KRAB box transcription factor	552	1	11.48	-	0.000113	0.00136306	0	13.58	-	1.04e-06	2.86743e-05
microtubule family cytoskeletal protein	156	11	3.24	+	0.000519	0.00589218	6	3.84	+	0.19	0.613242
enzyme modulator	857	33	17.82	+	0.000609	0.00652983	34	21.09	+	0.00489	0.0496721
transfer/carrier protein	248	14	5.16	+	0.000852	0.00854025	3	6.1	-	0.141	0.503944
G-protein modulator	278	15	5.78	+	0.000885	0.00854025	16	6.84	+	0.00177	0.0257793
transaminase	25	4	0.52	+	0.00199	0.018289	0	0.62	-	0.54	0.819145
peroxidase	27	4	0.56	+	0.00263	0.0230723	0	0.66	-	0.514	0.819145
G-protein	206	11	4.28	+	0.00446	0.0374252	7	5.07	+	0.247	0.711507
ion channel	341	1	7.09	-	0.00644	0.0517883	31	8.39	+	9.63e-10	3.71718e-08
acetyltransferase	105	7	2.18	+	0.007	0.05404	3	2.58	+	0.478	0.819145
aminoacyl-tRNA synthetase	20	3	0.42	+	0.00876	0.0650262	1	0.49	+	0.389	0.819145
ligase	260	12	5.41	+	0.00924	0.0660489	10	6.4	+	0.113	0.454354
isomerase	94	6	1.95	+	0.0147	0.101325	0	2.31	-	0.0984	0.412852
small GTPase	158	8	3.29	+	0.0189	0.124847	6	3.89	+	0.197	0.613242
chaperone	130	7	2.7	+	0.0203	0.124847	2	3.2	-	0.379	0.819145
transaldolase	1	1	0.02	+	0.0206	0.124847	0	0.02	-	0.976	1
receptor	1076	13	22.37	-	0.0207	0.124847	34	26.48	+	0.084	0.385123
lyase	104	6	2.16	+	0.0228	0.133345	5	2.56	+	0.116	0.456898
mRNA processing factor	179	0	3.72	-	0.0238	0.1351	11	4.41	+	0.0055	0.0522019
vesicle coat protein	30	3	0.62	+	0.0254	0.137781	1	0.74	+	0.522	0.819145
non-motor microtubule binding protein	53	4	1.1	+	0.0257	0.137781	4	1.3	+	0.0433	0.222966
dehydratase	31	3	0.64	+	0.0276	0.143968	0	0.76	-	0.466	0.819145
phosphorylase	13	2	0.27	+	0.0305	0.151926	0	0.32	-	0.726	0.886823
transcription cofactor	255	1	5.3	-	0.0307	0.151926	3	6.28	-	0.127	0.484392
transmembrane receptor regulatory/adaptor protein	84	5	1.75	+	0.0323	0.155847	1	2.07	-	0.388	0.819145
G-protein coupled receptor	447	4	9.29	-	0.0441	0.207593	13	11	+	0.31	0.785786
antibacterial response protein	18	2	0.37	+	0.0547	0.248656	0	0.44	-	0.642	0.860458
hydrolase	454	15	9.44	+	0.0554	0.248656	12	11.17	+	0.442	0.819145
nucleic acid binding	1466	22	30.48	-	0.0616	0.2702	78	36.08	+	1.38e-10	6.6585e-09
basic helix-loop-helix transcription factor	120	0	2.5	-	0.0819	0.35126	1	2.95	-	0.205	0.618203
guanyl-nucleotide exchange factor	79	4	1.64	+	0.0844	0.354113	3	1.94	+	0.308	0.785786
tubulin	25	2	0.52	+	0.0962	0.395034	1	0.62	+	0.46	0.819145
transketolase	5	1	0.1	+	0.0988	0.397258	0	0.12	-	0.884	0.969386
phosphodiesterase	27	2	0.56	+	0.109	0.4246	3	0.66	+	0.0299	0.178964
cysteine protease	121	5	2.52	+	0.11	0.4246	2	2.98	-	0.428	0.819145
kinase modulator	103	0	2.14	-	0.117	0.442765	6	2.53	+	0.0439	0.222966
lipase	57	3	1.19	+	0.117	0.442765	3	1.4	+	0.167	0.565456
ligand-gated ion channel	101	0	2.1	-	0.122	0.444264	11	2.49	+	5.47e-05	0.000959736
peptide hormone	169	1	3.51	-	0.133	0.470218	3	4.16	-	0.402	0.819145
DNA binding protein	476	6	9.9	-	0.134	0.470218	11	11.71	-	0.494	0.819145
homeobox transcription factor	233	2	4.84	-	0.137	0.472161	0	5.73	-	0.00313	0.0355347
helix-turn-helix transcription factor	233	2	4.84	-	0.137	0.472161	0	5.73	-	0.00313	0.0355347
amino acid transporter	98	4	2.04	+	0.149	0.49581	3	2.41	+	0.434	0.819145
potassium channel	89	0	1.85	-	0.157	0.513576	8	2.19	+	0.00187	0.0257793
actin binding motor protein	9	1	0.19	+	0.171	0.547361	0	0.22	-	0.801	0.936927
heterotrimeric G-protein	36	2	0.75	+	0.173	0.547361	1	0.89	+	0.588	0.819908
phospholipase	36	2	0.75	+	0.173	0.547361	3	0.89	+	0.0604	0.284322
cytokine receptor	213	2	4.43	-	0.18	0.551429	6	5.24	+	0.427	0.819145
intermediate filament binding protein	10	1	0.21	+	0.188	0.566937	2	0.25	+	0.0257	0.160003
Hsp90 family chaperone	10	1	0.21	+	0.188	0.566937	0	0.25	-	0.782	0.925926
chromatin/chromatin-binding protein	74	3	1.54	+	0.201	0.584676	2	1.82	+	0.544	0.819145
intermediate filament	11	1	0.23	+	0.204	0.584676	2	0.27	+	0.0306	0.178964
phosphatase	230	7	4.78	+	0.206	0.584676	8	5.66	+	0.21	0.622864
Hsp70 family chaperone	13	1	0.27	+	0.237	0.662913	0	0.32	-	0.726	0.886823
cell junction protein	67	0	1.39	-	0.248	0.678181	0	1.65	-	0.192	0.613242
microtubule binding motor protein	46	2	0.96	+	0.248	0.678181	1	1.13	-	0.687	0.870344
mutase	14	1	0.29	+	0.253	0.678181	0	0.34	-	0.708	0.870344
RNA binding protein	727	12	15.12	-	0.253	0.678181	60	17.89	+	6.16e-16	1.18888e-13
glucosidase	15	1	0.31	+	0.268	0.683118	0	0.37	-	0.691	0.870344
storage protein	15	1	0.31	+	0.268	0.683118	0	0.37	-	0.691	0.870344
calcium-binding protein	63	0	1.31	-	0.269	0.683118	1	1.55	-	0.541	0.819145
acyltransferase	88	3	1.83	+	0.277	0.694299	1	2.17	-	0.362	0.803057
cation transporter	178	2	3.7	-	0.284	0.698709	7	4.38	+	0.153	0.536891
methyltransferase	130	4	2.7	+	0.286	0.698709	2	3.2	-	0.379	0.819145
ubiquitin-protein ligase	132	4	2.74	+	0.296	0.703744	6	3.25	+	0.11	0.451702
DNA methyltransferase	17	1	0.35	+	0.298	0.703744	0	0.42	-	0.658	0.869822
glycosyltransferase	229	3	4.76	-	0.299	0.703744	6	5.64	+	0.495	0.819145
translation factor	56	2	1.16	+	0.325	0.755723	5	1.38	+	0.0133	0.0950704
histone	54	0	1.12	-	0.325	0.755723	5	1.33	+	0.0115	0.0853654
chaperonin	20	1	0.42	+	0.34	0.772	0	0.49	-	0.611	0.830444
signaling molecule	961	22	19.98	+	0.353	0.78531	23	23.65	-	0.5	0.819145
cysteine protease inhibitor	21	1	0.44	+	0.354	0.78531	0	0.52	-	0.596	0.819908
structural protein	280	7	5.82	+	0.365	0.799571	10	6.89	+	0.157	0.541089
immunoglobulin receptor superfamily	155	2	3.22	-	0.374	0.799571	5	3.81	+	0.335	0.785786
replication origin binding protein	47	0	0.98	-	0.376	0.799571	2	1.16	+	0.322	0.785786
phosphatase modulator	63	2	1.31	+	0.377	0.799571	1	1.55	-	0.541	0.819145
nuclear hormone receptor	46	0	0.96	-	0.384	0.804851	1	1.13	-	0.687	0.870344
defense/immunity protein	107	3	2.22	+	0.384	0.804851	1	2.63	-	0.26	0.727246
kinase activator	45	0	0.94	-	0.392	0.804851	2	1.11	+	0.304	0.785786
damaged DNA-binding protein	45	0	0.94	-	0.392	0.804851	0	1.11	-	0.33	0.785786
esterase	25	1	0.52	+	0.406	0.816229	0	0.62	-	0.54	0.819145
protein phosphatase	111	3	2.31	+	0.406	0.816229	3	2.73	+	0.515	0.819145
cell adhesion molecule	93	1	1.93	-	0.424	0.83502	2	2.29	-	0.599	0.819908
transporter	1098	24	22.83	+	0.43	0.838283	57	27.02	+	1.27e-07	4.08517e-06
phosphatase inhibitor	28	1	0.58	+	0.442	0.84815	0	0.69	-	0.502	0.819145
growth factor	165	4	3.43	+	0.449	0.84815	1	4.06	-	0.0864	0.385123
actin and actin related protein	31	1	0.64	+	0.475	0.84815	1	0.76	+	0.534	0.819145
membrane-bound signaling molecule	133	2	2.77	-	0.477	0.84815	3	3.27	-	0.586	0.819908
nucleotidyltransferase	84	1	1.75	-	0.478	0.84815	2	2.07	-	0.658	0.869822
nucleotide phosphatase	35	0	0.73	-	0.483	0.84815	3	0.86	+	0.0565	0.272613
DNA helicase	80	2	1.66	+	0.496	0.84815	0	1.97	-	0.139	0.503944
immunoglobulin	33	1	0.69	+	0.497	0.84815	0	0.81	-	0.444	0.819145
intracellular calcium-sensing protein	33	0	0.69	-	0.503	0.84815	1	0.81	+	0.556	0.819145
endoribonuclease	33	0	0.69	-	0.503	0.84815	0	0.81	-	0.444	0.819145
calmodulin	33	0	0.69	-	0.503	0.84815	1	0.81	+	0.556	0.819145
myelin protein	33	0	0.69	-	0.503	0.84815	4	0.81	+	0.00948	0.0734944
serine protease inhibitor	79	1	1.64	-	0.511	0.84815	1	1.94	-	0.421	0.819145
carbohydrate kinase	35	1	0.73	+	0.517	0.84815	0	0.86	-	0.422	0.819145
nuclease	35	1	0.73	+	0.517	0.84815	2	0.86	+	0.213	0.622864
calcium channel	31	0	0.64	-	0.525	0.84815	7	0.76	+	1.48e-05	0.00028564
type I cytokine receptor	31	0	0.64	-	0.525	0.84815	1	0.76	+	0.534	0.819145
interleukin superfamily	36	1	0.75	+	0.527	0.84815	0	0.89	-	0.412	0.819145
protease	476	10	9.9	+	0.531	0.84815	6	11.71	-	0.0516	0.255354
ribosomal protein	184	4	3.83	+	0.533	0.84815	29	4.53	+	8.24e-15	7.9516e-13
tight junction	30	0	0.62	-	0.536	0.84815	0	0.74	-	0.478	0.819145
anion channel	37	1	0.77	+	0.537	0.84815	1	0.91	+	0.598	0.819908
SNARE protein	37	1	0.77	+	0.537	0.84815	8	0.91	+	5.01e-06	0.000107437
oxygenase	74	1	1.54	-	0.545	0.84815	2	1.82	+	0.544	0.819145
ATP-binding cassette (ABC) transporter	74	1	1.54	-	0.545	0.84815	2	1.82	+	0.544	0.819145
major histocompatibility complex antigen	28	0	0.58	-	0.558	0.84815	1	0.69	+	0.498	0.819145
neuropeptide	28	0	0.58	-	0.558	0.84815	0	0.69	-	0.502	0.819145
extracellular matrix protein	72	1	1.5	-	0.559	0.84815	6	1.77	+	0.00952	0.0734944
RNA helicase	71	1	1.48	-	0.566	0.84815	6	1.75	+	0.00893	0.0734944
cytokine	159	3	3.31	-	0.579	0.84815	1	3.91	-	0.0973	0.412852
glycosidase	26	0	0.54	-	0.582	0.84815	0	0.64	-	0.527	0.819145
apolipoprotein	42	1	0.87	+	0.583	0.84815	0	1.03	-	0.355	0.803057
immunoglobulin superfamily cell adhesion molecule	25	0	0.52	-	0.594	0.84815	1	0.62	+	0.46	0.819145
hydroxylase	44	1	0.91	+	0.6	0.84815	0	1.08	-	0.338	0.785786
HMG box transcription factor	44	1	0.91	+	0.6	0.84815	0	1.08	-	0.338	0.785786
protease inhibitor	109	2	2.27	-	0.605	0.84815	1	2.68	-	0.251	0.712397
serine protease	153	3	3.18	-	0.607	0.84815	2	3.77	-	0.273	0.742099
exoribonuclease	24	0	0.5	-	0.607	0.84815	0	0.59	-	0.554	0.819145
basic leucine zipper transcription factor	24	0	0.5	-	0.607	0.84815	0	0.59	-	0.554	0.819145
CREB transcription factor	24	0	0.5	-	0.607	0.84815	0	0.59	-	0.554	0.819145
carbohydrate transporter	46	1	0.96	+	0.616	0.84815	0	1.13	-	0.322	0.785786
cyclase	23	0	0.48	-	0.62	0.84815	3	0.57	+	0.0198	0.131772
chemokine	48	1	1	+	0.632	0.84815	0	1.18	-	0.306	0.785786
tumor necrosis factor receptor	22	0	0.46	-	0.633	0.84815	0	0.54	-	0.582	0.819908
RNA methyltransferase	22	0	0.46	-	0.633	0.84815	0	0.54	-	0.582	0.819908
ribonucleoprotein	61	1	1.27	-	0.638	0.84815	3	1.5	+	0.191	0.613242
metalloprotease	145	3	3.01	-	0.644	0.84815	1	3.57	-	0.128	0.484392
gap junction	21	0	0.44	-	0.646	0.84815	0	0.52	-	0.596	0.819908
adenylate cyclase	21	0	0.44	-	0.646	0.84815	3	0.52	+	0.0156	0.107529
endodeoxyribonuclease	20	0	0.42	-	0.66	0.853801	0	0.49	-	0.611	0.830444
sodium channel	20	0	0.42	-	0.66	0.853801	2	0.49	+	0.0878	0.385123
oxidase	57	1	1.19	-	0.668	0.853801	1	1.4	-	0.591	0.819908
extracellular matrix glycoprotein	55	1	1.14	-	0.683	0.86723	6	1.35	+	0.00267	0.0322069
centromere DNA-binding protein	18	0	0.37	-	0.688	0.867869	0	0.44	-	0.642	0.860458
mitochondrial carrier protein	17	0	0.35	-	0.702	0.875829	3	0.42	+	0.00891	0.0734944
interferon superfamily	17	0	0.35	-	0.702	0.875829	0	0.42	-	0.658	0.869822
decarboxylase	17	0	0.35	-	0.702	0.875829	1	0.42	+	0.342	0.785786
ATP synthase	51	1	1.06	-	0.714	0.875829	4	1.26	+	0.0385	0.2123
galactosidase	16	0	0.33	-	0.717	0.875829	0	0.39	-	0.674	0.870344
kinase inhibitor	15	0	0.31	-	0.732	0.888528	0	0.37	-	0.691	0.870344
surfactant	15	0	0.31	-	0.732	0.888528	0	0.37	-	0.691	0.870344
DNA-directed RNA polymerase	15	0	0.31	-	0.732	0.888528	0	0.37	-	0.691	0.870344
aspartic protease	14	0	0.29	-	0.747	0.889944	1	0.34	+	0.292	0.782722
deaminase	12	0	0.25	-	0.779	0.922374	0	0.3	-	0.744	0.89745
DNA glycosylase	12	0	0.25	-	0.779	0.922374	0	0.3	-	0.744	0.89745
tumor necrosis factor family member	11	0	0.23	-	0.796	0.931079	0	0.27	-	0.763	0.909006
DNA-directed DNA polymerase	10	0	0.21	-	0.812	0.944072	0	0.25	-	0.782	0.925926
extracellular matrix structural protein	9	0	0.19	-	0.829	0.958066	0	0.22	-	0.801	0.936927
carbohydrate phosphatase	9	0	0.19	-	0.829	0.958066	0	0.22	-	0.801	0.936927
annexin	9	0	0.19	-	0.829	0.958066	0	0.22	-	0.801	0.936927
protein kinase receptor	8	0	0.17	-	0.847	0.961594	0	0.2	-	0.821	0.937592
neurotrophic factor	8	0	0.17	-	0.847	0.961594	0	0.2	-	0.821	0.937592
epimerase/racemase	7	0	0.15	-	0.865	0.96829	0	0.17	-	0.842	0.950327
viral protein	7	0	0.15	-	0.865	0.96829	0	0.17	-	0.842	0.950327
viral coat protein	7	0	0.15	-	0.865	0.96829	0	0.17	-	0.842	0.950327
DNA strand-pairing protein	7	0	0.15	-	0.865	0.96829	0	0.17	-	0.842	0.950327
amylase	6	0	0.12	-	0.883	0.96829	0	0.15	-	0.863	0.951766
DNA ligase	6	0	0.12	-	0.883	0.96829	1	0.15	+	0.137	0.503944
helicase	5	0	0.1	-	0.901	0.976927	0	0.12	-	0.884	0.969386
amino acid kinase	5	0	0.1	-	0.901	0.976927	0	0.12	-	0.884	0.969386
pyrophosphatase	5	0	0.1	-	0.901	0.976927	0	0.12	-	0.884	0.969386
metalloprotease inhibitor	4	0	0.08	-	0.92	0.980994	0	0.1	-	0.906	0.971433
aldolase	4	0	0.08	-	0.92	0.980994	0	0.1	-	0.906	0.971433
DNA topoisomerase	4	0	0.08	-	0.92	0.980994	0	0.1	-	0.906	0.971433
deacetylase	2	0	0.04	-	0.959	0.99972	0	0.05	-	0.952	1
calsequestrin	2	0	0.04	-	0.959	0.99972	0	0.05	-	0.952	1
TGF-beta receptor	2	0	0.04	-	0.959	0.99972	0	0.05	-	0.952	1
DNA polymerase processivity factor	2	0	0.04	-	0.959	0.99972	0	0.05	-	0.952	1
DNA photolyase	2	0	0.04	-	0.959	0.99972	0	0.05	-	0.952	1
exodeoxyribonuclease	1	0	0.02	-	0.979	0.99972	0	0.02	-	0.976	1
voltage-gated ion channel	1	0	0.02	-	0.979	0.99972	0	0.02	-	0.976	1
primase	1	0	0.02	-	0.979	0.99972	0	0.02	-	0.976	1
phosphatase activator	1	0	0.02	-	0.979	0.99972	0	0.02	-	0.976	1
reverse transcriptase	1	0	0.02	-	0.979	0.99972	0	0.02	-	0.976	1

## Sheet: Table for cPSD 
Protein classes in human PSD as compared with human genome							Protein classes in mouse PSD as compared with human genome
PANTHER Protein Class	Homo sapiens genes	Observed	Expected	over/under	P-value	Corrected P-value	Observed	Expected	over/under	P-value	Corrected P-value
cytoskeletal protein	441	16	2.35	+	1.87e-09	3.6091e-07	5	3.85	+	0.342	1
actin family cytoskeletal protein	222	10	1.18	+	3.57e-07	3.44505e-05	2	1.94	+	0.579	1
oxidoreductase	550	13	2.93	+	7.87e-06	0.000506303	10	4.81	+	0.0236	0.325343
dehydrogenase	210	8	1.12	+	1.84e-05	0.0008878	6	1.84	+	0.0109	0.21037
non-motor actin binding protein	114	6	0.61	+	3.68e-05	0.00142048	1	1	+	0.632	1
reductase	65	4	0.35	+	0.000433	0.0139282	3	0.57	+	0.0199	0.295438
transcription factor	2067	2	11	-	0.000792	0.0218366	3	18.06	-	8.16e-06	0.00039372
transferase	1512	18	8.05	+	0.00103	0.0248488	14	13.21	+	0.451	1
microtubule family cytoskeletal protein	156	5	0.83	+	0.00155	0.0332389	2	1.36	+	0.396	1
transfer/carrier protein	248	6	1.32	+	0.00221	0.042653	0	2.17	-	0.113	0.739833
nucleotide kinase	51	3	0.27	+	0.00266	0.0431033	2	0.45	+	0.074	0.680095
membrane trafficking regulatory protein	107	4	0.57	+	0.00268	0.0431033	2	0.94	+	0.24	1
transaminase	25	2	0.13	+	0.00805	0.119512	0	0.22	-	0.804	1
dehydratase	31	2	0.17	+	0.0121	0.163407	0	0.27	-	0.763	1
zinc finger transcription factor	803	0	4.27	-	0.0127	0.163407	2	7.02	-	0.027	0.325688
lyase	104	3	0.55	+	0.0185	0.223156	0	0.91	-	0.402	1
kinase	679	8	3.61	+	0.0289	0.302367	11	5.93	+	0.0372	0.398867
membrane traffic protein	321	5	1.71	+	0.029	0.302367	7	2.81	+	0.0236	0.325343
methyltransferase	130	3	0.69	+	0.0327	0.302367	0	1.14	-	0.32	1
chaperone	130	3	0.69	+	0.0327	0.302367	0	1.14	-	0.32	1
non-motor microtubule binding protein	53	2	0.28	+	0.0329	0.302367	1	0.46	+	0.371	1
actin binding motor protein	9	1	0.05	+	0.0468	0.410564	0	0.08	-	0.924	1
KRAB box transcription factor	552	0	2.94	-	0.0508	0.426278	0	4.82	-	0.00751	0.161048
Unclassified	6763	28	36	-	0.0598	0.480892	54	59.1	-	0.232	1
Hsp70 family chaperone	13	1	0.07	+	0.0669	0.511783	0	0.11	-	0.893	1
phosphorylase	13	1	0.07	+	0.0669	0.511783	0	0.11	-	0.893	1
transmembrane receptor regulatory/adaptor protein	84	2	0.45	+	0.0743	0.511783	1	0.73	+	0.521	1
storage protein	15	1	0.08	+	0.0768	0.511783	0	0.13	-	0.877	1
DNA binding protein	476	0	2.53	-	0.0769	0.511783	3	4.16	-	0.4	1
acyltransferase	88	2	0.47	+	0.0805	0.517883	1	0.77	+	0.537	1
DNA methyltransferase	17	1	0.09	+	0.0866	0.539155	0	0.15	-	0.862	1
G-protein	206	3	1.1	+	0.098	0.591063	4	1.8	+	0.108	0.739833
cysteine protease inhibitor	21	1	0.11	+	0.106	0.619939	0	0.18	-	0.832	1
protease inhibitor	109	2	0.58	+	0.115	0.652794	0	0.95	-	0.385	1
protein kinase	510	5	2.72	+	0.137	0.755457	6	4.46	+	0.288	1
actin and actin related protein	31	1	0.17	+	0.152	0.793932	1	0.27	+	0.237	1
ion channel	341	0	1.82	-	0.16	0.793932	12	2.98	+	5.37e-05	0.00207282
receptor	1076	3	5.73	-	0.169	0.793932	11	9.4	+	0.341	1
carbohydrate kinase	35	1	0.19	+	0.17	0.793932	0	0.31	-	0.736	1
enzyme modulator	857	7	4.56	+	0.173	0.793932	14	7.49	+	0.0189	0.295438
heterotrimeric G-protein	36	1	0.19	+	0.175	0.793932	1	0.31	+	0.27	1
interleukin superfamily	36	1	0.19	+	0.175	0.793932	0	0.31	-	0.73	1
phospholipase	36	1	0.19	+	0.175	0.793932	0	0.31	-	0.73	1
metalloprotease	145	2	0.77	+	0.181	0.793932	1	1.27	-	0.638	1
apolipoprotein	42	1	0.22	+	0.201	0.858234	0	0.37	-	0.693	1
small GTPase	158	2	0.84	+	0.206	0.858234	3	1.38	+	0.161	0.941606
HMG box transcription factor	44	1	0.23	+	0.209	0.858234	0	0.38	-	0.68	1
microtubule binding motor protein	46	1	0.24	+	0.217	0.872521	0	0.4	-	0.669	1
extracellular matrix glycoprotein	55	1	0.29	+	0.254	1	1	0.48	+	0.382	1
lipase	57	1	0.3	+	0.262	1	0	0.5	-	0.607	1
phosphatase modulator	63	1	0.34	+	0.285	1	0	0.55	-	0.576	1
homeobox transcription factor	233	0	1.24	-	0.287	1	0	2.04	-	0.129	0.803129
helix-turn-helix transcription factor	233	0	1.24	-	0.287	1	0	2.04	-	0.129	0.803129
glycosyltransferase	229	0	1.22	-	0.293	1	2	2	-	0.676	1
transporter	1098	4	5.85	-	0.299	1	19	9.6	+	0.00364	0.087815
hydrolase	454	1	2.42	-	0.301	1	1	3.97	-	0.0914	0.680696
G-protein coupled receptor	447	1	2.38	-	0.309	1	4	3.91	+	0.55	1
RNA helicase	71	1	0.38	+	0.315	1	1	0.62	+	0.463	1
extracellular matrix protein	72	1	0.38	+	0.319	1	1	0.63	+	0.468	1
nucleic acid binding	1466	6	7.8	-	0.329	1	28	12.81	+	7.88e-05	0.00253473
serine protease inhibitor	79	1	0.42	+	0.344	1	0	0.69	-	0.501	1
mRNA processing factor	179	0	0.95	-	0.384	1	0	1.56	-	0.208	1
cation transporter	178	0	0.95	-	0.386	1	1	1.56	-	0.539	1
isomerase	94	1	0.5	+	0.394	1	0	0.82	-	0.439	1
signaling molecule	961	6	5.12	+	0.405	1	13	8.4	+	0.0797	0.680696
amino acid transporter	98	1	0.52	+	0.407	1	0	0.86	-	0.424	1
structural protein	280	2	1.49	+	0.44	1	3	2.45	+	0.443	1
protein phosphatase	111	1	0.59	+	0.447	1	1	0.97	+	0.622	1
protease	476	3	2.53	+	0.467	1	3	4.16	-	0.4	1
membrane-bound signaling molecule	133	0	0.71	-	0.491	1	2	1.16	+	0.324	1
ubiquitin-protein ligase	132	1	0.7	+	0.506	1	0	1.15	-	0.314	1
cysteine protease	121	0	0.64	-	0.524	1	1	1.06	-	0.715	1
basic helix-loop-helix transcription factor	120	0	0.64	-	0.527	1	0	1.05	-	0.349	1
RNA binding protein	727	4	3.87	+	0.544	1	20	6.35	+	6.78e-06	0.00039372
serine protease	153	1	0.81	+	0.559	1	0	1.34	-	0.261	1
G-protein modulator	278	1	1.48	-	0.563	1	6	2.43	+	0.0364	0.398867
immunoglobulin receptor superfamily	155	1	0.83	+	0.563	1	1	1.35	-	0.607	1
defense/immunity protein	107	0	0.57	-	0.565	1	0	0.94	-	0.392	1
acetyltransferase	105	0	0.56	-	0.571	1	1	0.92	+	0.601	1
cytokine	159	1	0.85	+	0.573	1	0	1.39	-	0.248	1
kinase modulator	103	0	0.55	-	0.577	1	3	0.9	+	0.0624	0.60216
ligand-gated ion channel	101	0	0.54	-	0.583	1	4	0.88	+	0.0124	0.217564
growth factor	165	1	0.88	+	0.586	1	0	1.44	-	0.235	1
peptide hormone	169	1	0.9	+	0.595	1	2	1.48	+	0.435	1
ligase	260	1	1.38	-	0.596	1	1	2.27	-	0.335	1
transcription cofactor	255	1	1.36	-	0.606	1	0	2.23	-	0.106	0.739833
cell adhesion molecule	93	0	0.5	-	0.609	1	1	0.81	+	0.557	1
potassium channel	89	0	0.47	-	0.622	1	2	0.78	+	0.183	1
ribosomal protein	184	1	0.98	+	0.626	1	16	1.61	+	1.18e-11	2.2774e-09
nucleotidyltransferase	84	0	0.45	-	0.639	1	0	0.73	-	0.479	1
phosphatase	230	1	1.22	-	0.653	1	3	2.01	+	0.326	1
DNA helicase	80	0	0.43	-	0.653	1	0	0.7	-	0.496	1
guanyl-nucleotide exchange factor	79	0	0.42	-	0.656	1	1	0.69	+	0.499	1
chromatin/chromatin-binding protein	74	0	0.39	-	0.674	1	1	0.65	+	0.477	1
oxygenase	74	0	0.39	-	0.674	1	1	0.65	+	0.477	1
ATP-binding cassette (ABC) transporter	74	0	0.39	-	0.674	1	1	0.65	+	0.477	1
cytokine receptor	213	1	1.13	-	0.686	1	1	1.86	-	0.443	1
cell junction protein	67	0	0.36	-	0.7	1	0	0.59	-	0.556	1
calcium-binding protein	63	0	0.34	-	0.715	1	0	0.55	-	0.576	1
ribonucleoprotein	61	0	0.32	-	0.722	1	0	0.53	-	0.586	1
oxidase	57	0	0.3	-	0.738	1	0	0.5	-	0.607	1
translation factor	56	0	0.3	-	0.742	1	2	0.49	+	0.0868	0.680696
histone	54	0	0.29	-	0.75	1	0	0.47	-	0.623	1
ATP synthase	51	0	0.27	-	0.762	1	1	0.45	+	0.36	1
chemokine	48	0	0.26	-	0.774	1	0	0.42	-	0.657	1
replication origin binding protein	47	0	0.25	-	0.778	1	0	0.41	-	0.663	1
carbohydrate transporter	46	0	0.24	-	0.783	1	0	0.4	-	0.669	1
nuclear hormone receptor	46	0	0.24	-	0.783	1	0	0.4	-	0.669	1
kinase activator	45	0	0.24	-	0.787	1	1	0.39	+	0.325	1
damaged DNA-binding protein	45	0	0.24	-	0.787	1	0	0.39	-	0.675	1
hydroxylase	44	0	0.23	-	0.791	1	0	0.38	-	0.68	1
SNARE protein	37	0	0.2	-	0.821	1	4	0.32	+	0.000342	0.00942943
anion channel	37	0	0.2	-	0.821	1	0	0.32	-	0.724	1
nucleotide phosphatase	35	0	0.19	-	0.83	1	1	0.31	+	0.264	1
nuclease	35	0	0.19	-	0.83	1	1	0.31	+	0.264	1
myelin protein	33	0	0.18	-	0.839	1	1	0.29	+	0.251	1
intracellular calcium-sensing protein	33	0	0.18	-	0.839	1	0	0.29	-	0.749	1
endoribonuclease	33	0	0.18	-	0.839	1	0	0.29	-	0.749	1
immunoglobulin	33	0	0.18	-	0.839	1	0	0.29	-	0.749	1
calmodulin	33	0	0.18	-	0.839	1	0	0.29	-	0.749	1
calcium channel	31	0	0.17	-	0.848	1	6	0.27	+	4.02e-07	3.8793e-05
type I cytokine receptor	31	0	0.17	-	0.848	1	0	0.27	-	0.763	1
vesicle coat protein	30	0	0.16	-	0.852	1	1	0.26	+	0.231	1
tight junction	30	0	0.16	-	0.852	1	0	0.26	-	0.769	1
major histocompatibility complex antigen	28	0	0.15	-	0.861	1	0	0.24	-	0.783	1
phosphatase inhibitor	28	0	0.15	-	0.861	1	0	0.24	-	0.783	1
neuropeptide	28	0	0.15	-	0.861	1	0	0.24	-	0.783	1
phosphodiesterase	27	0	0.14	-	0.866	1	0	0.24	-	0.79	1
peroxidase	27	0	0.14	-	0.866	1	0	0.24	-	0.79	1
glycosidase	26	0	0.14	-	0.871	1	0	0.23	-	0.797	1
immunoglobulin superfamily cell adhesion molecule	25	0	0.13	-	0.875	1	1	0.22	+	0.196	1
tubulin	25	0	0.13	-	0.875	1	1	0.22	+	0.196	1
esterase	25	0	0.13	-	0.875	1	0	0.22	-	0.804	1
exoribonuclease	24	0	0.13	-	0.88	1	0	0.21	-	0.811	1
basic leucine zipper transcription factor	24	0	0.13	-	0.88	1	0	0.21	-	0.811	1
CREB transcription factor	24	0	0.13	-	0.88	1	0	0.21	-	0.811	1
cyclase	23	0	0.12	-	0.885	1	0	0.2	-	0.818	1
tumor necrosis factor receptor	22	0	0.12	-	0.889	1	0	0.19	-	0.825	1
RNA methyltransferase	22	0	0.12	-	0.889	1	0	0.19	-	0.825	1
gap junction	21	0	0.11	-	0.894	1	0	0.18	-	0.832	1
adenylate cyclase	21	0	0.11	-	0.894	1	0	0.18	-	0.832	1
endodeoxyribonuclease	20	0	0.11	-	0.899	1	0	0.17	-	0.84	1
chaperonin	20	0	0.11	-	0.899	1	0	0.17	-	0.84	1
aminoacyl-tRNA synthetase	20	0	0.11	-	0.899	1	0	0.17	-	0.84	1
sodium channel	20	0	0.11	-	0.899	1	0	0.17	-	0.84	1
centromere DNA-binding protein	18	0	0.1	-	0.909	1	0	0.16	-	0.854	1
antibacterial response protein	18	0	0.1	-	0.909	1	0	0.16	-	0.854	1
mitochondrial carrier protein	17	0	0.09	-	0.913	1	0	0.15	-	0.862	1
interferon superfamily	17	0	0.09	-	0.913	1	0	0.15	-	0.862	1
decarboxylase	17	0	0.09	-	0.913	1	0	0.15	-	0.862	1
galactosidase	16	0	0.09	-	0.918	1	0	0.14	-	0.869	1
kinase inhibitor	15	0	0.08	-	0.923	1	0	0.13	-	0.877	1
glucosidase	15	0	0.08	-	0.923	1	0	0.13	-	0.877	1
surfactant	15	0	0.08	-	0.923	1	0	0.13	-	0.877	1
DNA-directed RNA polymerase	15	0	0.08	-	0.923	1	0	0.13	-	0.877	1
aspartic protease	14	0	0.07	-	0.928	1	1	0.12	+	0.115	0.739833
mutase	14	0	0.07	-	0.928	1	0	0.12	-	0.885	1
deaminase	12	0	0.06	-	0.938	1	0	0.1	-	0.9	1
DNA glycosylase	12	0	0.06	-	0.938	1	0	0.1	-	0.9	1
intermediate filament	11	0	0.06	-	0.943	1	1	0.1	+	0.0917	0.680696
tumor necrosis factor family member	11	0	0.06	-	0.943	1	0	0.1	-	0.908	1
intermediate filament binding protein	10	0	0.05	-	0.948	1	1	0.09	+	0.0837	0.680696
Hsp90 family chaperone	10	0	0.05	-	0.948	1	0	0.09	-	0.916	1
DNA-directed DNA polymerase	10	0	0.05	-	0.948	1	0	0.09	-	0.916	1
extracellular matrix structural protein	9	0	0.05	-	0.953	1	0	0.08	-	0.924	1
carbohydrate phosphatase	9	0	0.05	-	0.953	1	0	0.08	-	0.924	1
annexin	9	0	0.05	-	0.953	1	0	0.08	-	0.924	1
protein kinase receptor	8	0	0.04	-	0.958	1	0	0.07	-	0.932	1
neurotrophic factor	8	0	0.04	-	0.958	1	0	0.07	-	0.932	1
epimerase/racemase	7	0	0.04	-	0.963	1	0	0.06	-	0.941	1
viral protein	7	0	0.04	-	0.963	1	0	0.06	-	0.941	1
viral coat protein	7	0	0.04	-	0.963	1	0	0.06	-	0.941	1
DNA strand-pairing protein	7	0	0.04	-	0.963	1	0	0.06	-	0.941	1
DNA ligase	6	0	0.03	-	0.969	1	1	0.05	+	0.0511	0.519068
amylase	6	0	0.03	-	0.969	1	0	0.05	-	0.949	1
helicase	5	0	0.03	-	0.974	1	0	0.04	-	0.957	1
amino acid kinase	5	0	0.03	-	0.974	1	0	0.04	-	0.957	1
pyrophosphatase	5	0	0.03	-	0.974	1	0	0.04	-	0.957	1
transketolase	5	0	0.03	-	0.974	1	0	0.04	-	0.957	1
metalloprotease inhibitor	4	0	0.02	-	0.979	1	0	0.03	-	0.966	1
aldolase	4	0	0.02	-	0.979	1	0	0.03	-	0.966	1
DNA topoisomerase	4	0	0.02	-	0.979	1	0	0.03	-	0.966	1
deacetylase	2	0	0.01	-	0.989	1	0	0.02	-	0.983	1
calsequestrin	2	0	0.01	-	0.989	1	0	0.02	-	0.983	1
TGF-beta receptor	2	0	0.01	-	0.989	1	0	0.02	-	0.983	1
DNA polymerase processivity factor	2	0	0.01	-	0.989	1	0	0.02	-	0.983	1
DNA photolyase	2	0	0.01	-	0.989	1	0	0.02	-	0.983	1
exodeoxyribonuclease	1	0	0.01	-	0.995	1	0	0.01	-	0.991	1
voltage-gated ion channel	1	0	0.01	-	0.995	1	0	0.01	-	0.991	1
primase	1	0	0.01	-	0.995	1	0	0.01	-	0.991	1
phosphatase activator	1	0	0.01	-	0.995	1	0	0.01	-	0.991	1
transaldolase	1	0	0.01	-	0.995	1	0	0.01	-	0.991	1
reverse transcriptase	1	0	0.01	-	0.995	1	0	0.01	-	0.991	1
