# Supplementary material for: Comparative Study of Human and Mouse Postsynaptic Proteomes Finds High Compositional Conservation and Abundance Differences for Key Synaptic Proteins
Source: PLoS One. 2012 Oct 5;7(10):e46683. doi: 10.1371/journal.pone.0046683 (PMC3465276; doi:10.1371/journal.pone.0046683)
Supplement: Table S5 — Pathways Overrepresented in Proteins Unique or Enriched to Each Species. Proteins from the consensus PSD exclusive or significantly enriched in human or mouse were classified independently using the Panther ‘Pathway’ descriptor. Enrichment analysis was done to determine Pathways overrepresented in each species set of specific proteins. The Benjamini-Hochberg procedure was used to correct for multiple testing. The column ‘observed’ retrieves the number of proteins identified in each ‘Pathway’ while the column ‘expected’, the number that would have been identified by chance. Over or under-representations are shown by a (+) or (−) symbol respectively. (XLSX) [file pone.0046683.s005.xlsx]

## Sheet: Legend
Table S5. Pathways Overrepresented in Proteins Unique or Enriched to Each Species.
Proteins from the consensus PSD exclusive or significantly enriched in human or mouse were classified independently using the Panther 'Pathway' descriptor. Enrichment analysis was done to determine Pathways overrepresented in each species set of specific proteins. The Benjamini-Hochberg procedure was used to correct for multiple testing. The column 'observed' retrieves the number of proteins iden…

## Sheet: Table S5
Pathways in human PSD as compared with human genome								Pathways in mouse PSD as compared with human genome
Pathway	Homo sapiens genes	Observed	Expected	(over/under)	P-value	Corrected P-value		Pathway	Observed	Expected	(over/under)	P-value	Corrected P-value
Unclassified	17270	121	148.32	-	3.55e-08	5.467e-06		Ionotropic glutamate receptor pathway	15	.73	+	2.65e-15	4.081e-13
Pyrimidine Metabolism	15	4	.13	+	1e-05	0.00077		Metabotropic glutamate receptor group III pathway	11	.95	+	5.19e-09	7.9926e-07
Parkinson disease	97	7	.83	+	2.43e-05	0.0012474		Metabotropic glutamate receptor group II pathway	7	.64	+	4.67e-06	0.00071918
Axon guidance mediated by semaphorins	37	4	.32	+	0.00032	0.01232		Synaptic_vesicle_trafficking	6	.50	+	1.41e-05	0.0021714
Apoptosis signaling pathway	119	6	1.02	+	0.000626	0.0192808		Metabotropic glutamate receptor group I pathway	5	.35	+	3.34e-05	0.0051436
Glycolysis	24	3	.21	+	0.00123	0.03157		GABA-B_receptor_II_signaling	5	.54	+	0.000247	0.038038
De novo purine biosynthesis	33	3	.28	+	0.00303	0.06666		Unclassified	214	235.05	-	0.000269	0.041426
EGF receptor signaling pathway	130	5	1.12	+	0.00558	0.107415		Heterotrimeric G-protein signaling pathway-Gq alpha and Go alpha mediated pathway	8	1.82	+	0.000574	0.088396
Integrin signalling pathway	196	6	1.68	+	0.0073	0.124911		Thyrotropin-releasing hormone receptor signaling pathway	5	.84	+	0.00173	0.26642
TCA cycle	16	2	.14	+	0.00858	0.132132		Endothelin signaling pathway	5	1.20	+	0.00753	1
Cytoskeletal regulation by Rho GTPase	98	4	.84	+	0.0105	0.1452		Heterotrimeric G-protein signaling pathway-Gi alpha and Gs alpha mediated pathway	7	2.23	+	0.00775	1
5-Hydroxytryptamine degredation	19	2	.16	+	0.0119	0.1452		Muscarinic acetylcholine receptor 2 and 4 signaling pathway	4	.84	+	0.0107	1
Toll receptor signaling pathway	56	3	.48	+	0.0128	0.1452		Beta2 adrenergic receptor signaling pathway	3	.60	+	0.0229	1
Huntington disease	161	5	1.38	+	0.0132	0.1452		Beta1 adrenergic receptor signaling pathway	3	.60	+	0.0229	1
Ubiquitin proteasome pathway	69	3	.59	+	0.0222	0.206541		Alpha adrenergic receptor signaling pathway	2	.31	+	0.0398	1
VEGF signaling pathway	69	3	.59	+	0.0222	0.206541		Endogenous_cannabinoid_signaling	2	.33	+	0.0429	1
FGF signaling pathway	124	4	1.06	+	0.0228	0.206541		Nicotinic acetylcholine receptor signaling pathway	4	1.31	+	0.0433	1
Phenylalanine biosynthesis	3	1	.03	+	0.0254	0.217311		Cytoskeletal regulation by Rho GTPase	4	1.33	+	0.0461	1
Tyrosine biosynthesis	4	1	.03	+	0.0338	0.273958		Beta3 adrenergic receptor signaling pathway	2	.35	+	0.0495	1
Synaptic_vesicle_trafficking	37	2	.32	+	0.0408	0.308		Muscarinic acetylcholine receptor 1 and 3 signaling pathway	3	.83	+	0.0516	1
Serine glycine biosynthesis	5	1	.04	+	0.042	0.308		Proline biosynthesis	1	.05	+	0.053	1
Asparagine and aspartate biosynthesis	5	1	.04	+	0.042	0.308		Hedgehog signaling pathway	2	.38	+	0.0564	1
Angiogenesis	176	4	1.51	+	0.0663	0.426067		Cortocotropin releasing factor receptor signaling pathway	2	.41	+	0.0637	1
Pentose phosphate pathway	8	1	.07	+	0.0664	0.426067		5HT4 type receptor mediated signaling pathway	2	.42	+	0.0674	1
Arginine biosynthesis	8	1	.07	+	0.0664	0.426067		Huntington disease	5	2.19	+	0.0708	1
Phenylethylamine degradation	10	1	.09	+	0.0823	0.487469		Adrenaline and noradrenaline biosynthesis	2	.44	+	0.0712	1
Inflammation mediated by chemokine and cytokine signaling pathway	272	5	2.34	+	0.0866	0.493941		EGF receptor signaling pathway	4	1.77	+	0.103	1
Ras Pathway	75	2	.64	+	0.136	0.748		Integrin signalling pathway	5	2.67	+	0.131	1
Dopamine receptor mediated signaling pathway	80	2	.69	+	0.151	0.801862		Notch signaling pathway	2	.64	+	0.135	1
T cell activation	88	2	.76	+	0.175	0.898333		Transcription regulation by bZIP transcription factor	2	.73	+	0.168	1
Interferon-gamma signaling pathway	29	1	.25	+	0.221	1		TCA cycle	1	.22	+	0.196	1
Wnt signaling pathway	318	1	2.73	-	0.241	1		Oxytocin receptor mediated signaling pathway	2	.82	+	0.197	1
Insulin/IGF pathway-mitogen activated protein kinase kinase/MAP kinase cascade	34	1	.29	+	0.253	1		5HT3 type receptor mediated signaling pathway	1	.24	+	0.217	1
FAS signaling pathway	36	1	.31	+	0.266	1		VEGF signaling pathway	2	.94	+	0.242	1
Alzheimer disease-presenilin pathway	122	2	1.05	+	0.282	1		5HT2 type receptor mediated signaling pathway	2	.94	+	0.242	1
Angiotensin II-stimulated signaling through G proteins and beta-arrestin	40	1	.34	+	0.291	1		Ras Pathway	2	1.02	+	0.272	1
Heterotrimeric G-protein signaling pathway-Gq alpha and Go alpha mediated pathway	134	0	1.15	-	0.315	1		Histamine H2 receptor mediated signaling pathway	1	.34	+	0.289	1
p38 MAPK pathway	46	1	.40	+	0.327	1		Axon guidance mediated by Slit/Robo	1	.34	+	0.289	1
PDGF signaling pathway	148	2	1.27	+	0.363	1		Dopamine receptor mediated signaling pathway	2	1.09	+	0.297	1
TGF-beta signaling pathway	149	2	1.28	+	0.366	1		Insulin/IGF pathway-protein kinase B signaling cascade	0	1.20	-	0.301	1
Alzheimer disease-amyloid secretase pathway	67	1	.58	+	0.438	1		Inflammation mediated by chemokine and cytokine signaling pathway	5	3.70	+	0.313	1
B cell activation	73	1	.63	+	0.466	1		Cadherin signaling pathway	3	1.99	+	0.32	1
Insulin/IGF pathway-protein kinase B signaling cascade	88	0	.76	-	0.469	1		TGF-beta signaling pathway	3	2.03	+	0.331	1
Endothelin signaling pathway	88	1	.76	+	0.531	1		Opioid prodynorphin pathway	1	.42	+	0.344	1
Metabotropic glutamate receptor group III pathway	70	0	.60	-	0.548	1		Opioid proenkephalin pathway	1	.42	+	0.344	1
5HT2 type receptor mediated signaling pathway	69	0	.59	-	0.552	1		Opioid proopiomelanocortin pathway	1	.44	+	0.353	1
Nicotinic acetylcholine receptor signaling pathway	96	1	.82	+	0.562	1		Interleukin signaling pathway	1	2.16	-	0.362	1
Thyrotropin-releasing hormone receptor signaling pathway	62	0	.53	-	0.587	1		Wnt signaling pathway	3	4.33	-	0.37	1
Muscarinic acetylcholine receptor 2 and 4 signaling pathway	62	0	.53	-	0.587	1		Axon guidance mediated by netrin	1	.48	+	0.379	1
Heterotrimeric G-protein signaling pathway-Gi alpha and Gs alpha mediated pathway	164	1	1.41	-	0.588	1		Parkinson disease	2	1.32	+	0.381	1
Muscarinic acetylcholine receptor 1 and 3 signaling pathway	61	0	.52	-	0.592	1		Ubiquitin proteasome pathway	0	.94	-	0.39	1
Oxytocin receptor mediated signaling pathway	60	0	.52	-	0.597	1		PDGF signaling pathway	1	2.01	-	0.401	1
Interleukin signaling pathway	159	1	1.37	-	0.603	1		Alzheimer disease-amyloid secretase pathway	0	.91	-	0.401	1
Oxidative stress response	56	0	.48	-	0.618	1		Heterotrimeric G-protein signaling pathway-rod outer segment phototransduction	1	.53	+	0.412	1
p53 pathway	114	1	.98	+	0.625	1		5HT1 type receptor mediated signaling pathway	1	.60	+	0.451	1
Transcription regulation by bZIP transcription factor	54	0	.46	-	0.629	1		Toll receptor signaling pathway	0	.76	-	0.466	1
Ionotropic glutamate receptor pathway	54	0	.46	-	0.629	1		Oxidative stress response	0	.76	-	0.466	1
p53 pathway feedback loops 2	52	0	.45	-	0.639	1		PI3 kinase pathway	2	1.59	+	0.473	1
Cadherin signaling pathway	146	1	1.25	-	0.643	1		FGF signaling pathway	2	1.69	+	0.504	1
Blood coagulation	48	0	.41	-	0.662	1		Alzheimer disease-presenilin pathway	1	1.66	-	0.505	1
Notch signaling pathway	47	0	.40	-	0.668	1		p53 pathway feedback loops 2	1	.71	+	0.508	1
Metabotropic glutamate receptor group II pathway	47	0	.40	-	0.668	1		Apoptosis signaling pathway	1	1.62	-	0.518	1
Histamine H1 receptor mediated signaling pathway	47	0	.40	-	0.668	1		Blood coagulation	0	.65	-	0.52	1
Beta2 adrenergic receptor signaling pathway	44	0	.38	-	0.685	1		Histamine H1 receptor mediated signaling pathway	0	.64	-	0.527	1
Beta1 adrenergic receptor signaling pathway	44	0	.38	-	0.685	1		p38 MAPK pathway	0	.63	-	0.534	1
5HT1 type receptor mediated signaling pathway	44	0	.38	-	0.685	1		p53 pathway	1	1.55	-	0.54	1
GABA-B_receptor_II_signaling	40	0	.34	-	0.709	1		Angiogenesis	2	2.40	-	0.57	1
Heterotrimeric G-protein signaling pathway-rod outer segment phototransduction	39	0	.33	-	0.715	1		Angiotensin II-stimulated signaling through G proteins and beta-arrestin	0	.54	-	0.58	1
General transcription regulation	37	0	.32	-	0.728	1		Axon guidance mediated by semaphorins	0	.50	-	0.604	1
PI3 kinase pathway	117	1	1.00	-	0.734	1		General transcription regulation	0	.50	-	0.604	1
Axon guidance mediated by netrin	35	0	.30	-	0.74	1		FAS signaling pathway	0	.49	-	0.612	1
Enkephalin release	33	0	.28	-	0.753	1		Insulin/IGF pathway-mitogen activated protein kinase kinase/MAP kinase cascade	0	.46	-	0.629	1
Adrenaline and noradrenaline biosynthesis	32	0	.27	-	0.76	1		B cell activation	1	.99	+	0.63	1
Opioid proopiomelanocortin pathway	32	0	.27	-	0.76	1		De novo purine biosynthesis	0	.45	-	0.638	1
Hypoxia response via HIF activation	32	0	.27	-	0.76	1		Enkephalin release	0	.45	-	0.638	1
Opioid prodynorphin pathway	31	0	.27	-	0.766	1		Hypoxia response via HIF activation	0	.44	-	0.647	1
Opioid proenkephalin pathway	31	0	.27	-	0.766	1		T cell activation	1	1.20	-	0.663	1
5HT4 type receptor mediated signaling pathway	31	0	.27	-	0.766	1		Interferon-gamma signaling pathway	0	.39	-	0.674	1
Cortocotropin releasing factor receptor signaling pathway	30	0	.26	-	0.773	1		Nicotine degradation	0	.34	-	0.711	1
Hedgehog signaling pathway	28	0	.24	-	0.786	1		p53 pathway by glucose deprivation	0	.34	-	0.711	1
Metabotropic glutamate receptor group I pathway	26	0	.22	-	0.8	1		Glycolysis	0	.33	-	0.721	1
Beta3 adrenergic receptor signaling pathway	26	0	.22	-	0.8	1		Cell cycle	0	.30	-	0.741	1
Nicotine degradation	25	0	.21	-	0.807	1		DNA replication	0	.29	-	0.751	1
p53 pathway by glucose deprivation	25	0	.21	-	0.807	1		General transcription by RNA polymerase I	0	.27	-	0.762	1
Histamine H2 receptor mediated signaling pathway	25	0	.21	-	0.807	1		5-Hydroxytryptamine degredation	0	.26	-	0.772	1
Axon guidance mediated by Slit/Robo	25	0	.21	-	0.807	1		Androgen/estrogene/progesterone biosynthesis	0	.26	-	0.772	1
Endogenous_cannabinoid_signaling	24	0	.21	-	0.814	1		De novo pyrmidine ribonucleotides biosythesis	0	.24	-	0.783	1
Alpha adrenergic receptor signaling pathway	23	0	.20	-	0.821	1		Plasminogen activating cascade	0	.24	-	0.783	1
Cell cycle	22	0	.19	-	0.828	1		De novo pyrimidine deoxyribonucleotide biosynthesis	0	.24	-	0.783	1
DNA replication	21	0	.18	-	0.835	1		JAK/STAT signaling pathway	0	.23	-	0.793	1
General transcription by RNA polymerase I	20	0	.17	-	0.842	1		Pyrimidine Metabolism	0	.20	-	0.815	1
Androgen/estrogene/progesterone biosynthesis	19	0	.16	-	0.849	1		Salvage pyrimidine ribonucleotides	0	.19	-	0.826	1
De novo pyrmidine ribonucleotides biosythesis	18	0	.15	-	0.857	1		Pyruvate metabolism	0	.19	-	0.826	1
Plasminogen activating cascade	18	0	.15	-	0.857	1		Heme biosynthesis	0	.18	-	0.838	1
De novo pyrimidine deoxyribonucleotide biosynthesis	18	0	.15	-	0.857	1		Cholesterol biosynthesis	0	.18	-	0.838	1
5HT3 type receptor mediated signaling pathway	18	0	.15	-	0.857	1		Fructose galactose metabolism	0	.16	-	0.849	1
JAK/STAT signaling pathway	17	0	.15	-	0.864	1		Vitamin D metabolism and pathway	0	.16	-	0.849	1
Salvage pyrimidine ribonucleotides	14	0	.12	-	0.887	1		Vasopressin synthesis	0	.16	-	0.849	1
Pyruvate metabolism	14	0	.12	-	0.887	1		Circadian clock system	0	.16	-	0.849	1
Heme biosynthesis	13	0	.11	-	0.894	1		Phenylethylamine degradation	0	.14	-	0.873	1
Cholesterol biosynthesis	13	0	.11	-	0.894	1		Formyltetrahydroformate biosynthesis	0	.14	-	0.873	1
Fructose galactose metabolism	12	0	.10	-	0.902	1		mRNA splicing	0	.12	-	0.885	1
Vitamin D metabolism and pathway	12	0	.10	-	0.902	1		Pentose phosphate pathway	0	.11	-	0.897	1
Vasopressin synthesis	12	0	.10	-	0.902	1		Arginine biosynthesis	0	.11	-	0.897	1
Circadian clock system	12	0	.10	-	0.902	1		Adenine and hypoxanthine salvage pathway	0	.11	-	0.897	1
Formyltetrahydroformate biosynthesis	10	0	.09	-	0.918	1		ATP synthesis	0	.11	-	0.897	1
mRNA splicing	9	0	.08	-	0.926	1		2-arachidonoylglycerol biosynthesis	0	.10	-	0.909	1
Adenine and hypoxanthine salvage pathway	8	0	.07	-	0.934	1		N-acetylglucosamine metabolism	0	.10	-	0.909	1
ATP synthesis	8	0	.07	-	0.934	1		Mannose metabolism	0	.10	-	0.909	1
2-arachidonoylglycerol biosynthesis	7	0	.06	-	0.942	1		P53 pathway feedback loops 1	0	.10	-	0.909	1
N-acetylglucosamine metabolism	7	0	.06	-	0.942	1		Purine metabolism	0	.08	-	0.922	1
Mannose metabolism	7	0	.06	-	0.942	1		Folate biosynthesis	0	.08	-	0.922	1
P53 pathway feedback loops 1	7	0	.06	-	0.942	1		Coenzyme A biosynthesis	0	.08	-	0.922	1
Purine metabolism	6	0	.05	-	0.95	1		Gamma-aminobutyric acid synthesis	0	.08	-	0.922	1
Folate biosynthesis	6	0	.05	-	0.95	1		5-Hydroxytryptamine biosynthesis	0	.08	-	0.922	1
Coenzyme A biosynthesis	6	0	.05	-	0.95	1		Serine glycine biosynthesis	0	.07	-	0.934	1
Gamma-aminobutyric acid synthesis	6	0	.05	-	0.95	1		Asparagine and aspartate biosynthesis	0	.07	-	0.934	1
5-Hydroxytryptamine biosynthesis	6	0	.05	-	0.95	1		Tyrosine biosynthesis	0	.05	-	0.947	1
Xanthine and guanine salvage pathway	4	0	.03	-	0.966	1		Xanthine and guanine salvage pathway	0	.05	-	0.947	1
Salvage pyrimidine deoxyribonucleotides	4	0	.03	-	0.966	1		Salvage pyrimidine deoxyribonucleotides	0	.05	-	0.947	1
Proline biosynthesis	4	0	.03	-	0.966	1		O-antigen biosynthesis	0	.05	-	0.947	1
O-antigen biosynthesis	4	0	.03	-	0.966	1		Methylmalonyl pathway	0	.05	-	0.947	1
Methylmalonyl pathway	4	0	.03	-	0.966	1		Methylcitrate cycle	0	.05	-	0.947	1
Methylcitrate cycle	4	0	.03	-	0.966	1		Glutamine glutamate conversion	0	.05	-	0.947	1
Glutamine glutamate conversion	4	0	.03	-	0.966	1		Ascorbate degradation	0	.05	-	0.947	1
Ascorbate degradation	4	0	.03	-	0.966	1		Phenylalanine biosynthesis	0	.04	-	0.96	1
Vitamin B6 metabolism	3	0	.03	-	0.975	1		Vitamin B6 metabolism	0	.04	-	0.96	1
Valine biosynthesis	3	0	.03	-	0.975	1		Valine biosynthesis	0	.04	-	0.96	1
S adenosyl methionine biosynthesis	3	0	.03	-	0.975	1		S adenosyl methionine biosynthesis	0	.04	-	0.96	1
Ornithine degradation	3	0	.03	-	0.975	1		Ornithine degradation	0	.04	-	0.96	1
Isoleucine biosynthesis	3	0	.03	-	0.975	1		Isoleucine biosynthesis	0	.04	-	0.96	1
Acetate utilization	3	0	.03	-	0.975	1		Acetate utilization	0	.04	-	0.96	1
Threonine biosynthesis	2	0	.02	-	0.983	1		Threonine biosynthesis	0	.03	-	0.973	1
Thiamine metabolism	2	0	.02	-	0.983	1		Thiamine metabolism	0	.03	-	0.973	1
Sulfate assimilation	2	0	.02	-	0.983	1		Sulfate assimilation	0	.03	-	0.973	1
Succinate to proprionate conversion	2	0	.02	-	0.983	1		Succinate to proprionate conversion	0	.03	-	0.973	1
Pyridoxal phosphate salvage pathway	2	0	.02	-	0.983	1		Pyridoxal phosphate salvage pathway	0	.03	-	0.973	1
PLP biosynthesis	2	0	.02	-	0.983	1		PLP biosynthesis	0	.03	-	0.973	1
Lysine biosynthesis	2	0	.02	-	0.983	1		Lysine biosynthesis	0	.03	-	0.973	1
Lipoate_biosynthesis	2	0	.02	-	0.983	1		Lipoate_biosynthesis	0	.03	-	0.973	1
Leucine biosynthesis	2	0	.02	-	0.983	1		Leucine biosynthesis	0	.03	-	0.973	1
Carnitine metabolism	2	0	.02	-	0.983	1		Carnitine metabolism	0	.03	-	0.973	1
Carnitine and CoA metabolism	2	0	.02	-	0.983	1		Carnitine and CoA metabolism	0	.03	-	0.973	1
Histamine synthesis	2	0	.02	-	0.983	1		Histamine synthesis	0	.03	-	0.973	1
Aminobutyrate degradation	2	0	.02	-	0.983	1		Aminobutyrate degradation	0	.03	-	0.973	1
Alanine biosynthesis	2	0	.02	-	0.983	1		Alanine biosynthesis	0	.03	-	0.973	1
Triacylglycerol metabolism	1	0	.01	-	0.991	1		Triacylglycerol metabolism	0	.01	-	0.986	1
Bupropion_degradation	1	0	.01	-	0.991	1		Bupropion_degradation	0	.01	-	0.986	1
Anandamide_degradation	1	0	.01	-	0.991	1		Anandamide_degradation	0	.01	-	0.986	1
Methionine biosynthesis	1	0	.01	-	0.991	1		Methionine biosynthesis	0	.01	-	0.986	1
Flavin biosynthesis	1	0	.01	-	0.991	1		Flavin biosynthesis	0	.01	-	0.986	1
Cysteine biosynthesis	1	0	.01	-	0.991	1		Cysteine biosynthesis	0	.01	-	0.986	1
Cobalamin biosynthesis	1	0	.01	-	0.991	1		Cobalamin biosynthesis	0	.01	-	0.986	1
Allantoin degradation	1	0	.01	-	0.991	1		Allantoin degradation	0	.01	-	0.986	1
						1							1
