# Supplementary material for: Comparative Study of Human and Mouse Postsynaptic Proteomes Finds High Compositional Conservation and Abundance Differences for Key Synaptic Proteins
Source: PLoS One. 2012 Oct 5;7(10):e46683. doi: 10.1371/journal.pone.0046683 (PMC3465276; doi:10.1371/journal.pone.0046683)
Supplement: Table S7 — Proteins Related to Axon Guidance or Cell Morphology. Proteins shown are either members of the group of molecules involved in ‘axon guidance mediated by semaphorins’, as defined by Panther, or are known to be involved in this process (literature), or belong to the Biological Process: “cellular component morphogenesis’. Of all molecules belonging to the later group only those that are unique or significantly enriched in human PSD were considered. (XLSX) [file pone.0046683.s007.xlsx]

## Sheet: Legend
Table S7. Proteins Related to Axon Guidance or Cell Morphology.
Proteins shown are either members of the group of molecules involved in 'axon guidance mediated by semaphorins', as defined by Panther, or are known to be involved in this process (literature), or belong to the Biological Process: "cellular component morphogenesis'. Of all molecules belonging to the later group only those that are unique or significantly enriched in human PSD were considered.

## Sheet: Table S7
Gene Name	HGNC ID	MGI ID	Panther Pathway: Axon guidance mediated by Semaphorins	Panther Biological Process Cellular Compoenet Morphogenesis	Involved in Axonguidance mediated by sempahorins acording to Literature	Abundance Fold Difference (AFD) Mouse/Human	Significantly Enriched
CRMP1	HGNC:2365	MGI:107793	YES		YES	0.140863	Human
DPYSL2	HGNC:3014	MGI:1349763	YES		YES	0.12217	Human
DPYSL3	HGNC:3015	MGI:1349762	YES		YES	0.0320825	Human
CDK5	HGNC:1774	MGI:101765	YES		YES	0.733319	NOT
PLXNA1	HGNC:9099	MGI:107685	YES		YES	0.301652	NOT
RAC1	HGNC:9801	MGI:97845	YES		YES	1.73585	NOT
RHOA	HGNC:667	MGI:1096342	YES		YES	1.07085	NOT
PAK1	HGNC:8590	MGI:1339975	YES	YES		0.154467	Human
ARHGEF2	HGNC:682	MGI:103264	YES			1.33086	NOT
FYN	HGNC:4037	MGI:95602	YES			0.812862	NOT
RHOB	HGNC:668	MGI:107949	YES			2.38721	NOT
ROCK2	HGNC:10252	MGI:107926			YES	1.98755	NOT
PLXNA2	HGNC:9100	MGI:107684			YES		Human Only
PLXNA3	HGNC:9101	MGI:107683			YES		Human Only
CDC42	HGNC:1736	MGI:106211			YES	1.53021	NOT
GSK3B	HGNC:4617	MGI:1861437			YES	0.936459	NOT
PLXNA4	HGNC:9102	MGI:2179061			YES	0.484265	NOT
CFL1	HGNC:1874	MGI:101757		YES		0.133891	Human
DNM1L	HGNC:2973	MGI:1921256		YES		0.246282	Human
GFAP	HGNC:4235	MGI:95697		YES		0.0277917	Human
MAPRE2	HGNC:6891	MGI:106271		YES		0.0469476	Human
MSN	HGNC:7373	MGI:97167		YES		0.0382612	Human
PLP1	HGNC:9086	MGI:97623		YES		0.0725783	Human
VIM	HGNC:12692	MGI:98932		YES		0.0208501	Human
TUBB2C	HGNC:20771	MGI:1915472		YES		0.484	Human
TPPP	HGNC:24164	MGI:1920198		YES		0.201	Human
MAP4	HGNC:6862	MGI:97178		YES		0.167	Human
DYNC1LI2	HGNC:2966	MGI:107738				0.262	Human
CAPG	HGNC:1474	MGI:1098259		YES			Human Only
KIF21A	HGNC:19349	MGI:109188		YES			Human Only
TBCB	HGNC:1989	MGI:1913661		YES			Human Only
VCL	HGNC:12665	MGI:98927		YES			Human Only
TLN1	HGNC:11845	MGI:1099832		YES			Human Only
FLNA	HGNC:3754	MGI:95556		YES			Human Only
